# Supplementary material for: Multi-omics data reveal causal associations of cellular senescence-related genes in rheumatoid arthritis: A summary-data-based Mendelian randomization and co-localization analysis
Source: Medicine (Baltimore). 2026 Jan 30;105(5):e47376. doi: 10.1097/MD.0000000000047376 (PMC12863820; doi:10.1097/MD.0000000000047376)
Supplement: Supplementary file 1 [file medi-105-e47376-s001.xlsx]

## Sheet: Table S1
probeID	Located Gene	ProbeChr	Probe_bp	topSNP	topSNP_chr	topSNP_bp	A1	A2	Freq	b_GWAS	se_GWAS	p_GWAS	b_eQTL	se_eQTL	p_eQTL	b_SMR	se_SMR	p_SMR	p_SMR_multi	p_FDR	p_HEIDI	nsnp_HEIDI	OR SMR 95% CI	PP.H4.abf p12 = 5e-05
cg10277195	MDC1	6	30684931	rs150423802	6	30645812	A	C	0.00795229	0.132478	0.0526114	0.0118007	4.71662	0.0805337	0	0.0280875	0.0111648	0.0118788	3.62e-07	0.224814	0.305536	4	1.03(1.01 - 1.05)	2.92e-160
cg18558423	ITPR3	6	33653506	rs749338	6	33653448	T	C	0.463221	0.187277	0.0123483	5.92e-52	-0.398221	0.0322635	5.33e-35	-0.470284	0.0491253	1.04e-21	1.72e-27	4.2e-19	0.22877	20	0.62(0.57 - 0.69)	4.8e-29
cg16113661	EHMT2	6	31857007	rs149826579	6	31856712	A	C	0.00298211	0.361964	0.0694824	1.89e-07	3.41062	0.181941	2.1e-78	0.106129	0.0211444	5.19e-07	7.96e-13	4.15e-05	0.10948	3	1.11(1.07 - 1.16)	2.24e-28
cg09618893	EHMT2	6	31856773	rs149826579	6	31856712	A	C	0.00298211	0.361964	0.0694824	1.89e-07	3.41843	0.185852	1.49e-75	0.105886	0.0211253	5.38e-07	1.55e-13	4.3e-05	0.0633298	3	1.11(1.07 - 1.16)	1.38e-27
cg12394289	EHMT2	6	31856706	rs149826579	6	31856712	A	C	0.00298211	0.361964	0.0694824	1.89e-07	3.09044	0.182674	3.33e-64	0.117124	0.0235248	6.4e-07	1.8e-13	5.06e-05	0.127353	3	1.12(1.07 - 1.18)	5.89e-23
cg00364051	ITPR3	6	33647861	rs111990331	6	33647936	T	C	0.0447316	-0.213335	0.0422501	4.43e-07	0.761606	0.0750589	3.43e-24	-0.280112	0.0619643	6.17e-06	2.25e-11	0.000418602	0.967416	20	0.76(0.67 - 0.85)	1.02e-14
cg13199639	KIFC1	6	33360495	rs3106196	6	33382943	G	T	0.0874751	-0.114507	0.0240639	1.95e-06	-0.419498	0.0497163	3.23e-17	0.272962	0.0658565	3.4e-05	4.09e-06	0.00200481	0.205848	20	1.31(1.15 - 1.49)	1.27e-11
cg11169463	ITPR3	6	33653411	rs2147656	6	33680366	A	G	0.477137	0.182505	0.0124243	7.54e-49	-0.192573	0.0313543	8.16e-10	-0.947717	0.16725	1.46e-08	1.46e-08	1.47e-06	0.0967074	20	0.39(0.28 - 0.54)	4.57e-05
cg18842187	ITPR3	6	33647826	rs79217630	6	33654386	A	G	0.0417495	-0.214706	0.0428183	5.32e-07	0.508336	0.0788716	1.16e-10	-0.42237	0.106723	7.57e-05	7.57e-05	0.00408773	0.714683	20	0.66(0.53 - 0.81)	0.000119258
cg03157605	MDC1	6	30685409	rs142096226	6	30696332	T	C	0.0139165	-0.256077	0.0871251	0.00329074	1.31257	0.165867	2.5e-15	-0.195096	0.0708081	0.00586424	0.00586424	0.140783	0.242211	7	0.82(0.72 - 0.95)	0.00062202
cg01866630	ITPR3	6	33601722	rs422652	6	33579448	T	A	0.117296	-0.0978529	0.0178141	3.95e-08	0.288077	0.0492467	4.93e-09	-0.339676	0.0848279	6.22e-05	6.22e-05	0.00342032	0.130322	20	0.71(0.60 - 0.84)	0.000733585
cg20294304	HMGA1	6	34203153	rs4713781	6	34400318	A	G	0.0427435	0.122948	0.022034	2.41e-08	0.470571	0.0794166	3.12e-09	0.261274	0.0643179	4.86e-05	4.86e-05	0.00275971	0.812267	20	1.30(1.14 - 1.47)	0.00113098
cg05117208	STAT5A	17	40438312	rs28606005	17	40397776	A	G	0.280318	-0.0314832	0.0143333	0.0280556	-0.219124	0.0345841	2.36e-10	0.143677	0.0692309	0.0379554	0.0379554	0.40236	0.342183	7	1.15(1.01 - 1.32)	0.0215457
cg06357561	STAT5A	17	40439501	rs9907247	17	40425876	A	G	0.279324	-0.0315504	0.0143318	0.0277059	0.214339	0.0339923	2.87e-10	-0.147199	0.0708232	0.0376726	0.0376726	0.401478	0.137251	20	0.86(0.75 - 0.99)	0.02161
cg18810026	STAT5B	17	40428970	rs8079317	17	40431534	G	A	0.281312	-0.0314147	0.0143321	0.0283859	-0.344407	0.0345174	1.91e-23	0.0912138	0.0426061	0.0322851	0.0322851	0.375671	0.120221	20	1.10(1.01 - 1.19)	0.0219122
cg20388732	STAT5A	17	40439433	rs8064638	17	40424255	A	G	0.280318	-0.0315851	0.0143315	0.0275318	-0.266111	0.0345398	1.31e-14	0.118691	0.0560154	0.0340984	0.0340984	0.385386	0.210784	16	1.13(1.01 - 1.26)	0.022111
cg23353432	MMP9	20	44639847	rs3918249	20	44638136	C	T	0.380716	0.0277881	0.0124909	0.0261036	-0.275885	0.0346136	1.58e-15	-0.100724	0.0470064	0.0321319	0.0321319	0.374479	0.0911947	20	0.90(0.82 - 0.99)	0.0229878
cg19465320	STAT5B	17	40426890	rs9889323	17	40449246	C	T	0.279324	-0.0329829	0.0144615	0.0225639	0.243897	0.0352682	4.66e-12	-0.135233	0.0624349	0.0303125	0.0303125	0.365685	0.080999	20	0.87(0.77 - 0.99)	0.0233072
cg12760968	SLC13A3	20	45192183	rs12625008	20	45200858	A	G	0.0606362	-0.0531859	0.0231971	0.0218605	-0.517596	0.0736039	2.03e-12	0.102756	0.047139	0.0292689	0.0292689	0.359097	0.0673971	6	1.11(1.01 - 1.22)	0.0285951
cg09856107	RAF1	3	12701776	rs1982997	3	12639270	T	C	0.208748	0.0402766	0.0164009	0.0140589	0.306143	0.0399928	1.93e-14	0.131561	0.0562619	0.0193679	0.0193679	0.294558	0.704164	20	1.14(1.02 - 1.27)	0.053737
cg19349999	RNASEH2B	13	51487527	rs9535525	13	51482712	T	C	0.326044	-0.0277344	0.0131164	0.0344741	-0.383053	0.0295057	1.54e-38	0.0724035	0.0346929	0.0368897	0.0385522	0.398205	0.600556	20	1.08(1.00 - 1.15)	0.0539203
cg13303654	ZEB1	10	31610754	rs4749683	10	31875905	C	A	0.392644	-0.0319718	0.0122794	0.00922251	-0.226009	0.0350308	1.11e-10	0.141462	0.058589	0.0157573	0.0157573	0.265712	0.327852	19	1.15(1.03 - 1.29)	0.058087
cg26432171	RAF1	3	12704882	rs2454429	3	12620720	G	A	0.411531	-0.030542	0.0124192	0.0139225	-0.198993	0.0320435	5.3e-10	0.153482	0.0671256	0.0222253	0.0222253	0.315605	0.342844	20	1.17(1.02 - 1.33)	0.0581057
cg01558195	CUX1	7	101630620	rs1882763	7	101631348	C	T	0.195825	-0.0286871	0.0142502	0.044104	-0.414306	0.0392255	4.46e-26	0.0692414	0.0350146	0.0479847	0.0479847	0.445367	0.442174	20	1.07(1.00 - 1.15)	0.0608225
cg02725620	CUX1	7	101630650	rs1882763	7	101631348	C	T	0.195825	-0.0286871	0.0142502	0.044104	-0.452901	0.0404805	4.66e-29	0.0633407	0.0319695	0.0475594	0.0475594	0.443344	0.602676	20	1.07(1.00 - 1.13)	0.0610677
cg09327582	BAZ1A	14	35236912	rs1200412	14	35326492	G	T	0.341948	0.0391697	0.0133568	0.00336173	-0.443067	0.03375	2.28e-39	-0.0884059	0.0308893	0.00420941	0.00787815	0.109521	0.0601077	20	0.92(0.86 - 0.97)	0.0665283
cg23514324	PPARG	3	12329213	rs2920502	3	12329195	C	G	0.316103	-0.0326669	0.0130263	0.0121497	0.547538	0.0339623	1.79e-58	-0.0596615	0.0240768	0.0132134	0.0224911	0.239723	0.193835	20	0.94(0.90 - 0.99)	0.0729528
cg04656101	MMP9	20	44645014	rs3918253	20	44639511	C	T	0.457256	0.0355991	0.0122699	0.00371575	-0.254291	0.0336312	3.99e-14	-0.139993	0.0516816	0.00675341	0.00675341	0.154778	0.389416	20	0.87(0.79 - 0.96)	0.0803328
cg23303369	MMP9	20	44641161	rs3918253	20	44639511	C	T	0.457256	0.0355991	0.0122699	0.00371575	-0.752876	0.0305352	3.17e-134	-0.0472841	0.0164098	0.00395844	0.00151319	0.104924	0.0621418	20	0.95(0.92 - 0.98)	0.0812465
cg04145601	MMP9	20	44641469	rs3918253	20	44639511	C	T	0.457256	0.0355991	0.0122699	0.00371575	-0.469841	0.0327703	1.28e-46	-0.0757684	0.0266444	0.00445937	0.00135102	0.114555	0.0740694	20	0.93(0.88 - 0.98)	0.0840881
cg20674635	MMP9	20	44640803	rs3918256	20	44640959	G	A	0.456262	0.0356202	0.0122698	0.00369513	-0.623538	0.0318147	1.58e-85	-0.0571259	0.0198924	0.00408211	0.00102103	0.107132	0.236287	20	0.94(0.91 - 0.98)	0.0860912
cg10830713	USP1	1	62904021	rs4344355	1	63153953	T	C	0.296223	0.0319412	0.0141577	0.0240643	0.193942	0.0345807	2.04e-08	0.164694	0.0786846	0.0363408	0.0363408	0.39604	0.154379	20	1.18(1.01 - 1.38)	0.0956904
cg01598596	BCL6	3	187464648	rs4271904	3	187469942	T	C	0.486083	0.0293301	0.0124359	0.0183488	-0.335973	0.0279894	3.4e-33	-0.087299	0.0377223	0.0206538	0.0206538	0.303887	0.56511	20	0.92(0.85 - 0.99)	0.110735
cg23780110	ASXL2	2	26045244	rs6711346	2	25932998	A	G	0.302187	-0.0329973	0.015046	0.0283006	0.247443	0.0354763	3.06e-12	-0.133353	0.0637409	0.0364284	0.0364284	0.39604	0.933377	20	0.88(0.77 - 0.99)	0.110792
cg18766080	STAT1	2	191879342	rs6751855	2	191884771	G	A	0.496024	0.0359096	0.0124411	0.00389715	-0.174392	0.0317869	4.11e-08	-0.205913	0.0806106	0.0106365	0.0106365	0.208804	0.0772389	20	0.81(0.69 - 0.95)	0.114797
cg23803022	PMVK	1	154908781	rs6699043	1	154913021	C	T	0.437376	-0.0260491	0.0123351	0.0347047	0.271349	0.0323507	4.96e-17	-0.0959987	0.0468771	0.040572	0.040572	0.413841	0.0513746	20	0.91(0.83 - 1.00)	0.114999
cg04103918	PLD2	17	4726687	rs8078776	17	4778487	G	A	0.276342	0.0258537	0.0129012	0.0450726	-0.492589	0.0365259	1.89e-41	-0.0524853	0.0264781	0.0474556	0.0194447	0.442897	0.174915	20	0.95(0.90 - 1.00)	0.13139
cg00994804	RUNX1	21	36259383	rs56045941	21	36421331	C	T	0.167992	-0.0329679	0.015944	0.0386653	-0.380134	0.0416083	6.48e-20	0.0867271	0.043004	0.0437244	0.0293417	0.427216	0.623585	20	1.09(1.00 - 1.19)	0.134784
cg17141902	NINJ1	9	95897216	rs10821075	9	95896099	A	G	0.488072	0.0257512	0.0122783	0.0359676	0.294466	0.0314153	7.03e-21	0.0874504	0.0427278	0.0406889	0.0406889	0.414524	0.441617	20	1.09(1.00 - 1.19)	0.14399
cg12146151	ITGB4	17	73716945	rs9898904	17	73708829	G	A	0.40159	0.0255048	0.0124237	0.0400808	0.504808	0.0327713	1.54e-53	0.0505238	0.0248283	0.0418586	0.0205696	0.419357	0.333091	20	1.05(1.00 - 1.10)	0.151495
cg16348385	YPEL3	16	30106822	rs3814878	16	30041966	G	A	0.468191	0.0264637	0.0125292	0.0346726	0.231262	0.0323399	8.62e-13	0.114432	0.0564915	0.0428008	0.0428008	0.423049	0.091028	20	1.12(1.00 - 1.25)	0.155846
cg21967668	FGF21	19	49259265	rs838133	19	49259529	A	G	0.425447	0.0273669	0.0127181	0.0314125	0.207762	0.0320622	9.17e-11	0.131722	0.0645016	0.0411361	0.0411361	0.416253	0.301011	17	1.14(1.01 - 1.29)	0.157277
cg16155702	FGF21	19	49260210	rs838133	19	49259529	A	G	0.425447	0.0273669	0.0127181	0.0314125	-0.326726	0.0329121	3.17e-23	-0.0837611	0.0398299	0.0354683	0.0354683	0.392024	0.387351	20	0.92(0.85 - 0.99)	0.157411
cg25982880	UHRF1	19	4916593	rs2602708	19	4915341	G	A	0.298211	-0.0288035	0.013904	0.0383029	-0.2367	0.0341564	4.21e-12	0.121688	0.0613095	0.0471655	0.0471655	0.441615	0.275746	20	1.13(1.00 - 1.27)	0.157646
cg03531100	FGF21	19	49260119	rs838133	19	49259529	A	G	0.425447	0.0273669	0.0127181	0.0314125	0.282829	0.032438	2.8e-18	0.0967612	0.0463166	0.0366963	0.0366963	0.397397	0.272884	20	1.10(1.01 - 1.21)	0.157974
cg07800524	FGF21	19	49259452	rs838133	19	49259529	A	G	0.425447	0.0273669	0.0127181	0.0314125	0.385515	0.0322958	7.59e-33	0.0709878	0.0335216	0.0342026	0.0342026	0.385873	0.333089	20	1.07(1.01 - 1.15)	0.157986
cg16445268	CYP26A1	10	94835624	rs12254006	10	95226749	A	G	0.493042	-0.0256584	0.0123156	0.0372142	-0.20101	0.0321271	3.93e-10	0.127647	0.064576	0.0480758	0.0480758	0.445406	0.44502	19	1.14(1.00 - 1.29)	0.159577
cg12512005	PRODH	22	18924935	rs5747948	22	18966904	G	T	0.450298	-0.026208	0.0124138	0.0347552	-0.190037	0.0318923	2.54e-09	0.13791	0.0693019	0.0465923	0.0465923	0.438822	0.404481	19	1.15(1.00 - 1.31)	0.160386
cg17683593	SYT7	11	61283872	rs11230729	11	61278918	T	C	0.106362	0.0362383	0.0164935	0.0280114	-0.316546	0.056373	1.96e-08	-0.11448	0.0559513	0.0407491	0.0407491	0.414816	0.998891	14	0.89(0.80 - 1.00)	0.165667
cg09331206	YPEL3	16	30108321	rs7191849	16	30023157	C	T	0.468191	0.0259496	0.0125131	0.0380984	-0.211452	0.0305288	4.32e-12	-0.122721	0.0617726	0.0469603	0.0469603	0.441167	0.0630493	20	0.88(0.78 - 1.00)	0.167309
cg05923015	CRISPLD2	16	84856950	rs17111	16	84857244	G	A	0.427435	0.0260384	0.0125461	0.0379478	0.355302	0.0323765	5.09e-28	0.0732853	0.035937	0.0414231	0.0414231	0.417325	0.0752458	20	1.08(1.00 - 1.15)	0.174044
cg16803088	KSR2	12	118407229	rs58507737	12	118400439	A	G	0.413519	-0.0260207	0.0125141	0.0375888	-0.256169	0.0327928	5.64e-15	0.101576	0.0505518	0.0445003	0.0445003	0.430123	0.239265	20	1.11(1.00 - 1.22)	0.17775
cg14289594	RPTOR	17	78882754	rs68120541	17	78903681	C	T	0.323062	-0.0274515	0.0134158	0.040736	-0.224312	0.0327776	7.73e-12	0.122381	0.062425	0.0499434	0.0499434	0.451241	0.855697	19	1.13(1.00 - 1.28)	0.182741
cg12477880	RUNX1	21	36259241	rs56045941	21	36421331	C	T	0.167992	-0.0329679	0.015944	0.0386653	-0.456598	0.0413355	2.29e-28	0.0722034	0.0355257	0.0421102	0.0279746	0.41992	0.585009	20	1.07(1.00 - 1.15)	0.1843
cg10508138	RPTOR	17	78882013	rs61124969	17	78879128	A	G	0.290258	-0.0283863	0.0138893	0.0409779	-0.25365	0.0338251	6.44e-14	0.111911	0.056755	0.0486288	0.0486288	0.447784	0.993653	20	1.12(1.00 - 1.25)	0.184485
cg04306507	LGALS3	14	55594613	rs8011834	14	55625977	C	A	0.423459	-0.02605	0.0122655	0.0336832	1.10574	0.0237731	0	-0.0235589	0.0111041	0.0338686	0.027328	0.384257	0.649256	20	0.98(0.96 - 1.00)	0.184917
cg03172226	IRF3	19	50162898	rs12104272	19	50148052	A	G	0.331014	-0.0302943	0.0138623	0.0288615	0.25411	0.0339741	7.46e-14	-0.119217	0.0568332	0.0359345	0.0359345	0.394287	0.313422	20	0.89(0.79 - 0.99)	0.186532
cg17140191	ARPC1B	7	98971627	rs10243678	7	98991944	T	C	0.136183	0.0383652	0.0159711	0.0162984	-0.513478	0.0491261	1.43e-25	-0.0747163	0.0319146	0.0192254	0.0289687	0.293831	0.21293	20	0.93(0.87 - 0.99)	0.190194
cg03224163	HIPK2	7	139420300	rs10952511	7	139431351	C	A	0.214712	-0.0311811	0.0149441	0.0369319	-0.238745	0.0396889	1.79e-09	0.130604	0.0662529	0.04869	0.04869	0.447784	0.275736	20	1.14(1.00 - 1.30)	0.191344
cg14871010	LGALS3	14	55603225	rs2075602	14	55609774	G	A	0.439364	-0.0269948	0.0122663	0.0277552	0.190813	0.0318995	2.21e-09	-0.141472	0.0684969	0.038887	0.038887	0.406217	0.464419	20	0.87(0.76 - 0.99)	0.197679
cg16017800	ARID1B	6	157184114	rs9384506	6	157182192	T	C	0.302187	0.0264432	0.0129309	0.0408586	0.277998	0.034918	1.7e-15	0.0951201	0.0480242	0.0476286	0.0476286	0.44374	0.0730736	20	1.10(1.00 - 1.21)	0.198731
cg01141645	ASPH	8	62627837	rs4272369	8	62627510	C	G	0.424453	0.0275545	0.0122925	0.0249892	-0.178309	0.0323365	3.5e-08	-0.154532	0.0744179	0.0378431	0.0378431	0.402174	0.854699	15	0.86(0.74 - 0.99)	0.20044
cg14696996	NOTCH3	19	15285081	rs10422818	19	15285272	T	C	0.11829	0.03867	0.0195389	0.0478015	-0.948449	0.0515529	1.37e-75	-0.0407718	0.0207198	0.0490939	0.0432377	0.44851	0.397869	20	0.96(0.92 - 1.00)	0.201138
cg07272677	SORBS2	4	186741447	rs870197	4	186741432	C	T	0.352883	0.027611	0.0129582	0.0331077	-0.276003	0.0342499	7.72e-16	-0.100039	0.0485631	0.0394005	0.0394005	0.408225	0.352837	20	0.90(0.82 - 1.00)	0.201412
cg15467503	TACC3	4	1727234	rs1374469	4	1724799	C	T	0.215706	-0.0302181	0.0148745	0.0422005	0.729433	0.0383316	9.71e-81	-0.0414269	0.0205077	0.0433773	0.0499377	0.426083	0.489216	20	0.96(0.92 - 1.00)	0.205279
cg03281426	HDAC4	2	240109471	rs3791551	2	240109281	A	G	0.279324	-0.0312382	0.0140763	0.0264728	0.534424	0.0352975	8.75e-52	-0.0584521	0.0266206	0.0281103	0.00324063	0.3513	0.654891	20	0.94(0.90 - 0.99)	0.206746
cg18273401	LGALS3	14	55600338	rs72718804	14	55630610	A	G	0.407555	-0.0276223	0.0122673	0.0243411	0.415166	0.0330936	4.22e-36	-0.0665332	0.0300201	0.026672	0.0374906	0.341227	0.629407	20	0.94(0.88 - 0.99)	0.208077
cg19638572	RASSF5	1	206733139	rs7512541	1	206748424	C	T	0.452286	-0.0309387	0.0123037	0.0119173	-0.194779	0.0322993	1.64e-09	0.15884	0.0684392	0.0202925	0.0202925	0.301613	0.62005	11	1.17(1.03 - 1.34)	0.215357
cg18603446	SMAD3	15	67429225	rs12102171	15	67425033	T	C	0.17495	0.0369116	0.0180025	0.0403293	-0.396963	0.0405289	1.19e-22	-0.0929849	0.0463336	0.0447647	0.0447647	0.43104	0.603347	7	0.91(0.83 - 1.00)	0.217332
cg12006284	WT1	11	32449638	rs11031781	11	32454262	A	G	0.183897	-0.0364398	0.0178089	0.040741	0.685583	0.0373316	2.52e-75	-0.0531516	0.026137	0.0419946	0.0317984	0.419833	0.924846	20	0.95(0.90 - 1.00)	0.219734
cg12982322	WT1	11	32449821	rs11031781	11	32454262	A	G	0.183897	-0.0364398	0.0178089	0.040741	0.64539	0.0377581	1.68e-65	-0.0564617	0.027791	0.042189	0.0223537	0.420256	0.88093	20	0.95(0.89 - 1.00)	0.220688
cg27409910	WT1	11	32454216	rs2234582	11	32456694	A	C	0.183897	-0.0364687	0.0178022	0.0405061	0.340197	0.0348389	1.59e-22	-0.107199	0.0534682	0.0449731	0.0449731	0.432226	0.721777	20	0.90(0.81 - 1.00)	0.220752
cg19367293	HDAC4	2	240084392	rs77533052	2	240077020	T	C	0.106362	-0.0502401	0.0211635	0.0176012	-2.17956	0.0278176	0	0.0230506	0.00971444	0.0176531	0.0228783	0.281159	0.476164	20	1.02(1.00 - 1.04)	0.222396
cg16463460	WT1	11	32454718	rs11031781	11	32454262	A	G	0.183897	-0.0364398	0.0178089	0.040741	0.274104	0.0394473	3.69e-12	-0.132941	0.0677296	0.0496665	0.0496665	0.450501	0.907693	20	0.88(0.77 - 1.00)	0.224533
cg03407228	PRODH	22	18921705	rs2540626	22	18954191	C	T	0.322068	-0.0309469	0.0143781	0.0313687	0.374915	0.0343604	1.02e-27	-0.0825438	0.0390893	0.0347147	0.0108319	0.388278	0.870453	20	0.92(0.85 - 0.99)	0.225067
cg05222924	WT1	11	32450486	rs2234582	11	32456694	A	C	0.183897	-0.0364687	0.0178022	0.0405061	0.320962	0.0400306	1.08e-15	-0.113623	0.0572468	0.0471676	0.0270534	0.441615	0.630671	20	0.89(0.80 - 1.00)	0.225564
cg13066658	WT1	11	32449163	rs11031780	11	32452945	G	C	0.186879	-0.0364309	0.0178113	0.0408173	0.425991	0.0387003	3.52e-28	-0.0855204	0.0425272	0.0443298	0.0295205	0.429518	0.462814	20	0.92(0.84 - 1.00)	0.227454
cg25247692	UBTD1	10	99313390	rs17108059	10	99308118	T	G	0.251491	0.0288387	0.0130928	0.0276203	0.507447	0.0361474	9.09e-45	0.056831	0.026117	0.0295541	0.0295541	0.360907	0.431305	20	1.06(1.01 - 1.11)	0.228377
cg06516124	WT1	11	32450591	rs11031781	11	32454262	A	G	0.183897	-0.0364398	0.0178089	0.040741	0.287075	0.0394868	3.59e-13	-0.126935	0.0644459	0.0488804	0.0488804	0.447969	0.679328	20	0.88(0.78 - 1.00)	0.228689
cg25782229	WT1	11	32450692	rs11031781	11	32454262	A	G	0.183897	-0.0364398	0.0178089	0.040741	0.44992	0.0388652	5.43e-31	-0.0809917	0.0401959	0.0439126	0.0217494	0.427878	0.659173	20	0.92(0.85 - 1.00)	0.230431
cg14250138	CTSD	11	1785804	rs57813501	11	1772308	T	C	0.230616	-0.0368867	0.0163644	0.024191	0.411293	0.0373562	3.42e-28	-0.0896847	0.040613	0.0272249	0.0480233	0.345369	0.384401	20	0.91(0.84 - 0.99)	0.231039
cg02092181	DOT1L	19	2162766	rs79010603	19	2189857	T	C	0.0487078	-0.0602035	0.02147	0.00504611	1.00621	0.0823719	2.57e-34	-0.059832	0.0218925	0.00627616	0.0256974	0.147821	0.328813	20	0.94(0.90 - 0.98)	0.244296
cg08128734	RASSF5	1	206685423	rs11118945	1	206693927	A	G	0.0646123	0.0508893	0.0228056	0.0256521	0.859044	0.056238	1.12e-52	0.0592395	0.0268294	0.027244	0.0113085	0.34548	0.135966	20	1.06(1.01 - 1.12)	0.246466
cg17067544	IL6	7	22765321	rs2069827	7	22765456	T	G	0.116302	0.0339898	0.0147863	0.0215199	-0.427752	0.0552563	9.85e-15	-0.0794614	0.0360593	0.0275502	0.0275502	0.347767	0.538864	20	0.92(0.86 - 0.99)	0.256577
cg13989999	BCL2L1	20	30309717	rs8118150	20	30436088	A	G	0.241551	-0.0283451	0.013148	0.0310955	0.272739	0.0402864	1.29e-11	-0.103928	0.0505925	0.0399554	0.0399554	0.410996	0.872682	20	0.90(0.82 - 1.00)	0.25871
cg06758350	RUNX1	21	36259460	rs56045941	21	36421331	C	T	0.167992	-0.0329679	0.015944	0.0386653	-0.439238	0.0414713	3.27e-26	0.0750569	0.0369845	0.0424157	0.0262444	0.42136	0.604123	20	1.08(1.00 - 1.16)	0.265894
cg14702231	BLK	8	11413234	rs7814414	8	11415184	C	G	0.354871	0.031708	0.0124541	0.0108969	0.438772	0.0320703	1.31e-42	0.0722653	0.0288713	0.0123139	0.0442547	0.229901	0.167131	20	1.07(1.02 - 1.14)	0.265974
cg12873919	BCL2L1	20	30309627	rs1075698	20	30387992	C	G	0.233598	-0.0298662	0.0132514	0.0242078	0.328922	0.0404874	4.51e-16	-0.0908002	0.041809	0.0298716	0.0298716	0.363236	0.706024	20	0.91(0.84 - 0.99)	0.266748
cg08072202	ESRRB	14	76844671	rs3825698	14	76632463	T	A	0.311133	-0.0307937	0.0128663	0.0166948	-0.207391	0.0338021	8.49e-10	0.148481	0.0665919	0.025766	0.0235421	0.336047	0.239664	15	1.16(1.02 - 1.32)	0.266848
cg21769619	WT1	11	32454768	rs7927401	11	32481177	T	C	0.2167	-0.0425596	0.017584	0.0155052	0.256682	0.0372878	5.83e-12	-0.165807	0.0726162	0.0224107	0.0224107	0.317074	0.811971	20	0.85(0.73 - 0.98)	0.267304
cg03829839	CDK4	12	58146821	rs2072052	12	58146719	C	A	0.312127	-0.0309195	0.0129241	0.016739	0.339889	0.0343652	4.58e-23	-0.0909695	0.0391211	0.0200543	0.0200543	0.299717	0.935798	20	0.91(0.85 - 0.99)	0.267584
cg08257293	BCL2L1	20	30308440	rs6058460	20	30363071	A	G	0.234592	-0.0298381	0.0132511	0.0243384	0.443691	0.0402636	3.07e-28	-0.0672498	0.0304828	0.027373	0.027373	0.346519	0.70704	20	0.93(0.88 - 0.99)	0.26845
cg22018815	ERBB2	17	37879654	rs907087	17	37828787	G	A	0.311133	-0.0278035	0.013589	0.0407534	0.300817	0.0354973	2.36e-17	-0.0924266	0.0464716	0.0467141	0.0467141	0.439851	0.194125	20	0.91(0.83 - 1.00)	0.273141
cg24342013	RB1	13	48891544	rs3825417	13	48891836	G	A	0.229622	-0.0333299	0.0142931	0.0197066	-1.03404	0.0343221	2.11e-199	0.0322326	0.0138639	0.0200755	0.0323274	0.299899	0.183892	20	1.03(1.01 - 1.06)	0.279349
cg26161004	BLK	8	11413186	rs11785333	8	11416635	G	A	0.352883	0.031604	0.0124556	0.0111701	0.379147	0.0324498	1.54e-31	0.0833555	0.0336173	0.0131552	0.0465927	0.239019	0.841183	20	1.09(1.02 - 1.16)	0.283933
cg09669931	HDAC4	2	240058920	rs2121980	2	240055553	T	C	0.345924	-0.0304122	0.0128038	0.0175372	0.194724	0.033392	5.49e-09	-0.156181	0.0709986	0.0278232	0.0278232	0.349739	0.299445	17	0.86(0.74 - 0.98)	0.287943
cg01439736	HDAC4	2	240084868	rs2411425	2	240092586	G	A	0.442346	-0.0278086	0.0125347	0.0265188	0.180445	0.0326017	3.12e-08	-0.154111	0.0748379	0.039469	0.039469	0.408466	0.897779	20	0.86(0.74 - 0.99)	0.290516
cg00462700	STK32C	10	134021845	rs2035804	10	134034379	A	G	0.209742	-0.0358385	0.0151336	0.0178777	-0.29854	0.0397708	6.07e-14	0.120046	0.0531549	0.0239195	0.0239195	0.325859	0.207998	20	1.13(1.02 - 1.25)	0.291159
cg01936565	CTSD	11	1785618	rs114032745	11	1777817	A	G	0.121272	-0.0522768	0.0230794	0.0235075	0.415498	0.0482674	7.42e-18	-0.125817	0.0574372	0.0284865	0.0284865	0.353866	0.636076	20	0.88(0.79 - 0.99)	0.296408
cg07680533	SELENBP1	1	151345248	rs17564336	1	151349174	T	G	0.316103	0.0345505	0.0143528	0.016074	-0.347645	0.0336937	5.86e-25	-0.0993845	0.0423946	0.0190642	0.0255496	0.293355	0.403782	20	0.91(0.83 - 0.98)	0.296595
cg18473137	CDK5R1	17	30815034	rs11651743	17	30843610	A	G	0.467197	0.0302088	0.0122478	0.0136453	-0.476233	0.0319181	2.43e-50	-0.0634328	0.0260671	0.014956	0.03516	0.258035	0.520091	20	0.94(0.89 - 0.99)	0.301213
cg27365499	FBXO31	16	87376795	rs2303763	16	87376605	C	T	0.451292	0.0310111	0.0130515	0.0174988	0.230857	0.0321996	7.52e-13	0.134331	0.0595589	0.0241067	0.0241067	0.326913	0.799404	20	1.14(1.02 - 1.29)	0.30402
cg24032190	SMAD3	15	67442893	rs17293632	15	67442596	T	C	0.214712	0.0339664	0.0139919	0.0152001	0.459478	0.0385254	8.6e-33	0.0739239	0.0310761	0.0173691	0.00269321	0.27846	0.101063	19	1.08(1.01 - 1.14)	0.304474
cg07215298	HDAC4	2	240040219	rs4852022	2	240047042	T	C	0.163022	-0.0419971	0.0172159	0.0147102	-0.415108	0.0425975	1.94e-22	0.101171	0.042753	0.0179612	0.000345692	0.284041	0.667109	20	1.11(1.02 - 1.20)	0.306706
cg05715492	ARPC1B	7	98991138	rs2003499	7	99014984	C	T	0.116302	0.049808	0.0163564	0.0023255	0.475553	0.052356	1.06e-19	0.104737	0.036276	0.00388651	0.00388651	0.103347	0.631146	20	1.11(1.03 - 1.19)	0.307646
cg20338075	MAD1L1	7	1955103	rs56278027	7	2219851	A	G	0.0347913	0.0867916	0.0384895	0.024137	0.625132	0.0857843	3.16e-13	0.138837	0.0644505	0.031227	0.031227	0.371301	0.821329	20	1.15(1.01 - 1.30)	0.308259
cg15760709	MAD1L1	7	2040232	rs73043514	7	2040555	T	C	0.0397614	0.0737222	0.0356092	0.038423	-0.633029	0.0814424	7.68e-15	-0.116459	0.0582133	0.0454394	0.0454394	0.433671	0.992407	20	0.89(0.79 - 1.00)	0.312867
cg08972190	MAD1L1	7	2138995	rs78455759	7	2237725	G	T	0.0387674	0.0806699	0.0380493	0.0339941	-0.526188	0.0901312	5.28e-09	-0.15331	0.0769321	0.0462834	0.0462834	0.437553	0.394941	20	0.86(0.74 - 1.00)	0.3131
cg16557858	ERBB2	17	37879740	rs1495100	17	37832279	C	T	0.321074	-0.0304445	0.0131983	0.0210716	0.356513	0.0348482	1.45e-24	-0.0853952	0.0379499	0.0244357	0.0244357	0.328562	0.448645	20	0.92(0.85 - 0.99)	0.325328
cg23748751	MAD1L1	7	1887420	rs10260276	7	1862858	T	A	0.0248509	0.11086	0.05526	0.04484	0.971414	0.0928546	1.3e-25	0.114122	0.0579227	0.0488093	0.0488093	0.447949	0.465662	20	1.12(1.00 - 1.26)	0.328856
cg14178899	ERRFI1	1	8076599	rs7532413	1	8056453	A	G	0.407555	0.0319494	0.0127202	0.0120149	0.215082	0.032751	5.13e-11	0.148545	0.0633192	0.0189773	0.0189773	0.292445	0.143575	20	1.16(1.02 - 1.31)	0.337755
cg16887422	HDAC4	2	240035107	rs4852022	2	240047042	T	C	0.163022	-0.0419971	0.0172159	0.0147102	-0.358106	0.0428121	6.03e-17	0.117276	0.0500777	0.019187	0.019187	0.293699	0.212611	20	1.12(1.02 - 1.24)	0.338115
cg19542346	CDK4	12	58145283	rs17852479	12	58126234	A	C	0.452286	0.0301695	0.0126574	0.0171467	0.201554	0.0326165	6.43e-10	0.149684	0.0673085	0.0261585	0.0261585	0.337715	0.555589	20	1.16(1.02 - 1.33)	0.352934
cg17326313	EIF2AK2	2	37383568	rs11124572	2	37492062	T	G	0.0914513	0.0520388	0.022786	0.0223829	0.304533	0.0550053	3.09e-08	0.17088	0.0809386	0.0347521	0.0347521	0.388278	0.502422	20	1.19(1.01 - 1.39)	0.356452
cg21422605	LPAR3	1	85313514	rs10127852	1	85318584	A	G	0.0656064	0.093506	0.0385344	0.0152428	0.427164	0.0663797	1.23e-10	0.218899	0.0964101	0.0231771	0.0231771	0.321418	0.0622036	14	1.24(1.03 - 1.50)	0.360995
cg17944572	FIS1	7	100888748	rs4729676	7	100894697	G	T	0.347913	-0.0414637	0.0136996	0.00247292	-0.293814	0.033675	2.66e-18	0.141122	0.0493525	0.00424343	0.00547532	0.110233	0.764242	20	1.15(1.05 - 1.27)	0.365763
cg26584120	MAD1L1	7	2152705	rs73048954	7	2112467	A	G	0.0318091	0.0816112	0.0392537	0.0376109	0.697244	0.0899269	8.94e-15	0.117048	0.0582873	0.0446297	0.0446297	0.430609	0.996259	20	1.12(1.00 - 1.26)	0.381866
cg16445842	BCL2	18	60986860	rs949037	18	60979013	A	G	0.414513	-0.0334726	0.0124866	0.00734724	-0.243819	0.0315425	1.08e-14	0.137284	0.0542046	0.0113186	0.0113186	0.217688	0.617802	20	1.15(1.03 - 1.28)	0.382137
cg15591616	PARK7	1	8024678	rs226252	1	8026003	C	G	0.261431	0.035973	0.0138353	0.00931998	-0.245139	0.0366232	2.18e-11	-0.146746	0.0605472	0.0153652	0.0153652	0.262366	0.819331	20	0.86(0.77 - 0.97)	0.388572
cg03335216	ERRFI1	1	8086776	rs225123	1	8047668	G	A	0.407555	0.0310405	0.0127204	0.0146786	-0.339698	0.031571	5.33e-27	-0.0913767	0.0383971	0.0173229	0.0173229	0.278122	0.537048	20	0.91(0.85 - 0.98)	0.388672
cg08310116	NEK9	14	75594752	rs6574208	14	75657351	A	G	0.50497	-0.0320944	0.0122482	0.00878432	0.361895	0.0326984	1.8e-28	-0.0886843	0.0347803	0.010777	0.010777	0.21093	0.118938	20	0.92(0.85 - 0.98)	0.391317
cg14426084	NEK9	14	75594058	rs2160075	14	75594459	T	A	0.478131	-0.0323179	0.0123312	0.00877176	0.176974	0.0323879	4.65e-08	-0.182614	0.0772783	0.0181243	0.0181243	0.285262	0.278485	17	0.83(0.72 - 0.97)	0.393921
cg24480379	SELENBP1	1	151345123	rs61818031	1	151349916	C	G	0.315109	0.0344652	0.0143547	0.0163517	-0.211389	0.0349325	1.44e-09	-0.163042	0.0730564	0.0256332	0.0256332	0.334907	0.670851	6	0.85(0.74 - 0.98)	0.396085
cg09944325	NEK9	14	75593969	rs12588099	14	75594462	T	A	0.503976	-0.0317959	0.0122637	0.00952302	0.193922	0.0319765	1.32e-09	-0.163962	0.0687773	0.0171274	0.0171274	0.276334	0.171106	20	0.85(0.74 - 0.97)	0.39734
cg13808198	ERRFI1	1	8087518	rs225119	1	8044361	T	C	0.412525	0.0321251	0.0127001	0.011422	-0.185437	0.0312707	3.03e-09	-0.17324	0.0744579	0.0199821	0.0199821	0.299371	0.881662	16	0.84(0.73 - 0.97)	0.399874
cg22678073	ERRFI1	1	8087421	rs442862	1	8079494	T	C	0.407555	0.0321463	0.0127193	0.0114922	-0.759508	0.0296393	8.02e-145	-0.0423251	0.016828	0.0118978	0.0450365	0.224981	0.728066	20	0.96(0.93 - 0.99)	0.399928
cg09945151	NEK9	14	75594005	rs12433849	14	75624463	T	C	0.502982	-0.032966	0.0122438	0.0070926	0.4134	0.0324678	3.89e-37	-0.0797435	0.0302722	0.00843326	0.00843326	0.179114	0.278797	20	0.92(0.87 - 0.98)	0.406387
cg11812906	NEK9	14	75593930	rs4899549	14	75647494	G	A	0.508946	-0.0328814	0.0122401	0.00722337	0.320442	0.0315103	2.71e-24	-0.102613	0.0395078	0.00939667	0.00939667	0.19273	0.187673	20	0.90(0.84 - 0.98)	0.410916
cg20773033	PDGFB	22	39635187	rs470074	22	39672029	A	G	0.486083	-0.0333533	0.0123946	0.0071248	0.204353	0.0323913	2.81e-10	-0.163215	0.06594	0.0133162	0.0133162	0.240397	0.251081	20	0.85(0.75 - 0.97)	0.4168
cg11251006	DOT1L	19	2227699	rs117292860	19	2227621	A	C	0.125249	0.0490703	0.0204837	0.0165942	-0.328125	0.0509579	1.2e-10	-0.149547	0.0666067	0.0247533	0.0247533	0.330302	0.417006	4	0.86(0.76 - 0.98)	0.423862
cg00449201	CPT1C	19	50193437	rs9304689	19	50074618	T	G	0.12326	-0.0454202	0.0173346	0.0087877	-0.350423	0.0492214	1.08e-12	0.129615	0.0527116	0.0139343	0.0125957	0.247115	0.684242	20	1.14(1.03 - 1.26)	0.428996
cg14187895	ERBB2	17	37843818	rs2517953	17	37841211	G	C	0.33499	-0.0361335	0.0130496	0.00562398	-0.308238	0.0341338	1.71e-19	0.117226	0.0442817	0.00811419	0.00811419	0.174403	0.591243	20	1.12(1.03 - 1.23)	0.437468
cg21235334	DNMT3B	20	31351171	rs1003521	20	31366598	C	T	0.368787	0.0329236	0.0124826	0.0083505	-0.340062	0.0321781	4.19e-26	-0.0968166	0.0378328	0.0104955	0.0104955	0.206892	0.891227	20	0.91(0.84 - 0.98)	0.452264
cg03352169	SMAD3	15	67426538	rs10163156	15	67503637	A	G	0.422465	0.0340284	0.0125509	0.00670337	-0.256515	0.032455	2.71e-15	-0.132656	0.0517271	0.0103312	0.0174787	0.205055	0.394387	20	0.88(0.79 - 0.97)	0.453494
cg25007680	PARK7	1	8021821	rs226253	1	8027706	T	C	0.405567	0.0347106	0.0127036	0.00628855	-0.271107	0.0304986	6.16e-19	-0.128033	0.0490219	0.0090081	0.0090081	0.186815	0.75437	20	0.88(0.80 - 0.97)	0.45676
cg18359321	HDAC4	2	240058950	rs3791445	2	240045134	C	T	0.343936	-0.0365314	0.0128391	0.00443663	0.299181	0.0335626	4.92e-19	-0.122104	0.0450472	0.00671636	0.00671636	0.154248	0.521019	20	0.89(0.81 - 0.97)	0.464124
cg13788819	DNMT3B	20	31352228	rs4911106	20	31331330	G	A	0.408549	0.0327624	0.0122965	0.00771332	-0.362072	0.032069	1.46e-29	-0.0904859	0.0348943	0.00951037	0.00951037	0.194346	0.900074	20	0.91(0.85 - 0.98)	0.468005
cg22052056	DNMT3B	20	31351813	rs6087989	20	31340997	G	A	0.406561	0.032674	0.0122953	0.0078737	-0.292176	0.0322887	1.44e-19	-0.11183	0.0438589	0.0107797	0.0107797	0.21093	0.641992	20	0.89(0.82 - 0.97)	0.47433
cg00850552	SUMO3	21	46236351	rs235350	21	46187774	C	T	0.0427435	-0.0878923	0.0418634	0.0357727	-0.881475	0.0933767	3.73e-21	0.0997104	0.0486528	0.0404203	0.0404203	0.413371	0.942573	18	1.10(1.00 - 1.22)	0.475866
cg17475857	DNMT3B	20	31366466	rs910085	20	31383353	G	T	0.352883	0.0331037	0.0125889	0.00854868	0.540696	0.0310901	9.61e-68	0.0612242	0.0235474	0.00932126	0.0188438	0.191302	0.468587	20	1.06(1.02 - 1.11)	0.478431
cg13500195	ITPKB	1	226891357	rs10495265	1	227247160	T	A	0.0755467	-0.0605684	0.0250066	0.0154313	0.323751	0.0586793	3.44e-08	-0.187083	0.0843553	0.0265686	0.0265686	0.340377	0.270474	9	0.83(0.70 - 0.98)	0.480572
cg09149842	DNMT3B	20	31351091	rs4911106	20	31331330	G	A	0.408549	0.0327624	0.0122965	0.00771332	-0.320753	0.0318593	7.67e-24	-0.102142	0.0396561	0.0100038	0.0100038	0.201203	0.523327	20	0.90(0.84 - 0.98)	0.481183
cg26553763	DNMT3B	20	31352874	rs2424905	20	31352927	C	T	0.413519	0.0325047	0.0122937	0.00819296	0.224295	0.0316672	1.41e-12	0.144919	0.0585047	0.0132473	0.0132473	0.239778	0.840244	20	1.16(1.03 - 1.30)	0.48545
cg00300969	DNMT3B	20	31366486	rs4911258	20	31369479	A	G	0.351889	0.0336758	0.0125815	0.00743706	0.476213	0.0318623	1.65e-50	0.0707158	0.0268402	0.00842126	0.0187799	0.178917	0.123801	20	1.07(1.02 - 1.13)	0.48631
cg05343811	NEK9	14	75590896	rs175085	14	75519193	C	T	0.369781	0.0260376	0.0124336	0.0362482	0.207287	0.0336922	7.63e-10	0.125611	0.0633621	0.0474302	0.0474302	0.4428	0.160807	19	1.13(1.00 - 1.28)	0.486913
cg06469895	TERF2	16	69418206	rs10500548	16	69174141	T	C	0.054672	0.0742182	0.0320755	0.0206754	0.435922	0.0648307	1.77e-11	0.170256	0.0778155	0.0286741	0.0286741	0.355	0.672936	20	1.19(1.02 - 1.38)	0.510269
cg04986373	CBX8	17	77768687	rs9896202	17	77778227	C	T	0.473161	0.0323813	0.0122726	0.00832728	0.566685	0.0309205	5.02e-75	0.0571416	0.0218801	0.00901254	0.00737874	0.186815	0.380582	20	1.06(1.01 - 1.11)	0.520298
cg02268013	FXN	9	71650331	rs79702853	9	71704646	A	G	0.0178926	0.144454	0.0673165	0.0318815	1.26719	0.109971	1.01e-30	0.113995	0.0540358	0.0348908	0.0348908	0.388618	0.0747445	20	1.12(1.01 - 1.25)	0.520627
cg05616858	ERBB2	17	37843591	rs2517953	17	37841211	G	C	0.33499	-0.0361335	0.0130496	0.00562398	-0.438727	0.0342038	1.16e-37	0.0823598	0.0304294	0.00679782	0.00594607	0.15542	0.8868	20	1.09(1.02 - 1.15)	0.527092
cg22079043	CTSD	11	1785631	rs7122341	11	1781790	C	T	0.202783	-0.0513899	0.0185658	0.00564036	0.636388	0.0378556	2.03e-63	-0.0807525	0.0295665	0.00631018	0.02928	0.147966	0.895538	20	0.92(0.87 - 0.98)	0.527395
cg20973931	CTSD	11	1785695	rs7122341	11	1781790	C	T	0.202783	-0.0513899	0.0185658	0.00564036	0.629869	0.0373263	6.91e-64	-0.0815883	0.0298696	0.00630498	0.0292533	0.147966	0.838053	20	0.92(0.87 - 0.98)	0.528069
cg12007048	CTSD	11	1785701	rs7122341	11	1781790	C	T	0.202783	-0.0513899	0.0185658	0.00564036	0.740243	0.036752	3.19e-90	-0.069423	0.0253164	0.00610266	0.0272556	0.144608	0.906007	20	0.93(0.89 - 0.98)	0.528194
cg18975055	ARRB1	11	74977199	rs35786880	11	74980376	T	C	0.0695825	0.0650686	0.0306659	0.0338499	0.382973	0.0653435	4.6e-09	0.169904	0.0851593	0.0460287	0.0460287	0.436197	0.150647	17	1.19(1.00 - 1.40)	0.530202
cg24813613	MAD1L1	7	1882135	rs117413518	7	1858099	A	G	0.0218688	0.128078	0.0565669	0.0235627	-0.819489	0.108462	4.17e-14	-0.15629	0.0720599	0.0300909	0.0300909	0.364451	0.971316	20	0.86(0.74 - 0.99)	0.531106
cg05707116	EIF2AK3	2	88924001	rs6759954	2	88784492	T	C	0.0884692	0.0475588	0.0184532	0.00995854	0.441322	0.0581681	3.27e-14	0.107764	0.04416	0.0146746	0.0146746	0.255236	0.355491	14	1.11(1.02 - 1.21)	0.538162
cg15017982	CTSD	11	1785723	rs7122341	11	1781790	C	T	0.202783	-0.0513899	0.0185658	0.00564036	0.470449	0.0384481	2e-34	-0.109236	0.0404612	0.00693875	0.00684806	0.157449	0.9373	20	0.90(0.83 - 0.97)	0.541693
cg25324068	TNFSF13	17	7462249	rs113147008	17	7460743	A	G	0.0258449	-0.0941314	0.0366238	0.0101633	-0.724317	0.11334	1.65e-10	0.129959	0.0544994	0.017098	0.017098	0.276114	0.152922	18	1.14(1.02 - 1.27)	0.551354
cg20702527	HDAC4	2	240086087	rs3791504	2	240077371	C	T	0.398608	-0.0371032	0.0128587	0.00390848	0.443913	0.0325125	1.92e-42	-0.0835821	0.0296065	0.00475615	0.00607916	0.120441	0.322169	20	0.92(0.87 - 0.97)	0.556145
cg23069305	SENP1	12	48500318	rs7485824	12	48552425	T	C	0.161034	0.0404603	0.0144135	0.0049988	0.536865	0.0435874	7.34e-35	0.075364	0.027536	0.00620152	0.00764578	0.146532	0.672286	20	1.08(1.02 - 1.14)	0.561955
cg07437263	CDK5R1	17	30817129	rs3814984	17	30845648	T	A	0.493042	0.0372912	0.0123395	0.00251028	-0.510181	0.0318101	6.9e-58	-0.0730941	0.0246122	0.00297958	0.0229441	0.0867753	0.21159	20	0.93(0.89 - 0.98)	0.610793
cg21855910	CDK5R1	17	30817397	rs3814984	17	30845648	T	A	0.493042	0.0372912	0.0123395	0.00251028	-0.283678	0.0329617	7.55e-18	-0.131456	0.0461021	0.00435258	0.00554947	0.112496	0.368449	20	0.88(0.80 - 0.96)	0.622866
cg11655490	ETV6	12	12038352	rs2723809	12	12039830	G	C	0.112326	0.0457478	0.0178322	0.0103039	-0.478453	0.0513441	1.18e-20	-0.095616	0.0386571	0.013382	0.013382	0.240833	0.240924	16	0.91(0.84 - 0.98)	0.633757
cg13943355	SMAD3	15	67470870	rs55994097	15	67470134	C	T	0.434394	0.026809	0.0126776	0.0344577	0.248473	0.0313814	2.42e-15	0.107895	0.0528103	0.0410461	0.0410461	0.415862	0.791333	20	1.11(1.00 - 1.24)	0.635889
cg20989454	IRF7	11	613478	rs61877856	11	617378	T	C	0.270378	-0.0378091	0.01464	0.00980621	0.405765	0.0348299	2.3e-31	-0.0931797	0.0369559	0.0116896	0.043808	0.222822	0.22228	20	0.91(0.85 - 0.98)	0.641157
cg01842473	IRF7	11	617407	rs58688157	11	625085	G	A	0.26839	-0.0458056	0.015261	0.0026867	-0.388817	0.0353437	3.78e-28	0.117808	0.0406845	0.00378386	0.0180215	0.101226	0.268974	20	1.13(1.04 - 1.22)	0.648233
cg16486109	IRF7	11	613632	rs11246217	11	623765	G	A	0.267396	-0.0453542	0.015269	0.00297465	0.931824	0.0320558	8.91e-186	-0.0486725	0.0164715	0.00312711	0.00137262	0.089089	0.65678	20	0.95(0.92 - 0.98)	0.652117
cg09524078	NEK4	3	52805336	rs6796726	3	52669389	C	G	0.430417	0.037002	0.0123829	0.00280669	0.198909	0.0330243	1.71e-09	0.186024	0.0694942	0.00743216	0.00743216	0.165034	0.517125	20	1.20(1.05 - 1.38)	0.652447
cg04392082	SORBS2	4	186732926	rs35656124	4	186732886	T	C	0.0477137	-0.0804647	0.0261495	0.00209023	-0.716037	0.0871683	2.13e-16	0.112375	0.038998	0.00395709	0.0117786	0.104924	0.575019	20	1.12(1.04 - 1.21)	0.663437
cg00645579	IRF7	11	617140	rs60568231	11	575553	T	A	0.208748	-0.0502792	0.0169071	0.00294088	-0.452176	0.0372565	6.74e-34	0.111194	0.0384966	0.00387198	0.022929	0.103085	0.912075	20	1.12(1.04 - 1.21)	0.668992
cg27294008	NEK4	3	52748359	rs3733039	3	52719088	T	C	0.431412	0.0370263	0.0123826	0.00278806	0.628583	0.0320904	1.96e-85	0.0589044	0.0199274	0.00311714	0.00392309	0.0890822	0.630947	20	1.06(1.02 - 1.10)	0.671401
cg10802521	NEK4	3	52805072	rs2079929	3	52765646	T	C	0.430417	0.0369513	0.0123829	0.00284452	-0.935428	0.0279889	6.7e-245	-0.039502	0.0132903	0.0029564	0.0247106	0.0863655	0.621715	20	0.96(0.94 - 0.99)	0.672826
cg18487916	NEK4	3	52748469	rs2109634	3	52752075	G	T	0.430417	0.0370223	0.0123826	0.00279101	0.741789	0.0313296	6.23e-124	0.0499095	0.0168254	0.00301398	0.00715555	0.0874319	0.471063	20	1.05(1.02 - 1.09)	0.67332
cg27271532	IRF7	11	612762	rs58688157	11	625085	G	A	0.26839	-0.0458056	0.015261	0.0026867	-0.269719	0.0361976	9.24e-14	0.169827	0.060999	0.00536771	0.00536771	0.132224	0.66855	20	1.19(1.05 - 1.34)	0.681616
cg08926253	IRF7	11	614761	rs60568231	11	575553	T	A	0.208748	-0.0502792	0.0169071	0.00294088	-0.222206	0.0379815	4.9e-09	0.226273	0.0853533	0.00802503	0.00802503	0.173301	0.0865092	20	1.25(1.06 - 1.48)	0.68273
cg01714160	IRF7	11	617467	rs7936397	11	577534	A	G	0.258449	-0.0470561	0.0153109	0.00211654	-0.285067	0.0353082	6.82e-16	0.16507	0.0574696	0.00407492	0.00407492	0.107066	0.874425	20	1.18(1.05 - 1.32)	0.684426
cg16541031	IRF7	11	615519	rs7108757	11	618013	T	C	0.213718	-0.049281	0.016727	0.0032171	-0.279578	0.0368694	3.38e-14	0.176269	0.0641867	0.00602901	0.0415581	0.143374	0.720985	20	1.19(1.05 - 1.35)	0.684435
cg26810146	FBXO4	5	41924792	rs72750875	5	42234621	G	T	0.0109344	-0.143585	0.0550437	0.00909231	-3.12022	0.198818	1.66e-55	0.0460175	0.017883	0.0100746	0.00362377	0.201865	0.242901	10	1.05(1.01 - 1.08)	0.689853
cg25921544	HDAC4	2	240040290	rs3791408	2	240030591	C	T	0.327038	-0.0424162	0.0137835	0.00208873	-0.32612	0.0342605	1.75e-21	0.130063	0.0444189	0.00341036	0.00793668	0.0941565	0.960008	20	1.14(1.04 - 1.24)	0.705399
cg15585555	RASSF5	1	206732715	rs4844540	1	206736573	A	G	0.257455	-0.046765	0.0147285	0.00149766	0.275786	0.0348073	2.31e-15	-0.16957	0.0575342	0.00320573	0.0136521	0.0905445	0.292248	14	0.84(0.75 - 0.94)	0.719488
cg02696742	HBP1	7	106810147	rs257387	7	106808480	A	G	0.181909	0.0510342	0.0163282	0.00177488	-0.647195	0.0370695	2.94e-68	-0.0788545	0.0256303	0.00209367	0.000327908	0.0669346	0.356565	20	0.92(0.88 - 0.97)	0.73086
cg11637721	KAT5	11	65486928	rs11227303	11	65564926	A	G	0.182903	0.0529822	0.0165278	0.00134762	-0.258163	0.0422013	9.51e-10	-0.205228	0.0722782	0.00451965	0.00451965	0.115911	0.0520244	20	0.81(0.71 - 0.94)	0.746706
cg13518031	TP63	3	189506825	rs6444386	3	189248764	A	G	0.369781	-0.0433898	0.0135688	0.00138498	-0.219367	0.0336173	6.78e-11	0.197795	0.0688821	0.0040852	0.0040852	0.107171	0.0682736	20	1.22(1.06 - 1.39)	0.754856
cg00635560	CDK2	12	56359158	rs3213122	12	56363666	A	C	0.0656064	-0.0901013	0.0237456	0.000147976	-2.1859	0.0295042	0	0.0412194	0.0108773	0.000150966	2.83e-06	0.00742215	0.297635	20	1.04(1.02 - 1.06)	0.759433
cg16190688	CDK2	12	56359210	rs12307952	12	56358066	C	T	0.0646123	-0.0904057	0.023746	0.000140551	-0.466283	0.0566264	1.81e-16	0.193886	0.056106	0.000548852	0.000548852	0.0221297	0.643429	20	1.21(1.09 - 1.36)	0.759655
cg04348265	SORBS2	4	186733060	rs35656124	4	186732886	T	C	0.0477137	-0.0804647	0.0261495	0.00209023	-0.823478	0.0871835	3.54e-21	0.0977133	0.0333976	0.00343618	0.0104296	0.0945548	0.522991	20	1.10(1.03 - 1.18)	0.832103
cg02790305	SORBS2	4	186732932	rs35656124	4	186732886	T	C	0.0477137	-0.0804647	0.0261495	0.00209023	-0.870631	0.0872433	1.88e-23	0.0924212	0.0314305	0.00327695	0.0100312	0.0916321	0.458066	20	1.10(1.03 - 1.17)	0.83827
cg12309668	SORBS2	4	186732837	rs35656124	4	186732886	T	C	0.0477137	-0.0804647	0.0261495	0.00209023	-0.878189	0.0870769	6.42e-24	0.0916257	0.0311318	0.00324882	0.00834806	0.0912069	0.37454	20	1.10(1.03 - 1.16)	0.840994
cg13921444	SORBS2	4	186733024	rs35656124	4	186732886	T	C	0.0477137	-0.0804647	0.0261495	0.00209023	-0.917113	0.0869461	5.19e-26	0.087737	0.0297013	0.0031371	0.00898244	0.0891334	0.468923	20	1.09(1.03 - 1.16)	0.843553
cg01933073	SORBS2	4	186732942	rs35656124	4	186732886	T	C	0.0477137	-0.0804647	0.0261495	0.00209023	-0.886839	0.0865672	1.25e-24	0.090732	0.0307876	0.00320839	0.00320839	0.0905445	0.489533	20	1.09(1.03 - 1.16)	0.844119
cg26785346	SORBS2	4	186732936	rs35656124	4	186732886	T	C	0.0477137	-0.0804647	0.0261495	0.00209023	-1.00202	0.0864252	4.42e-31	0.0803024	0.0270002	0.00293813	0.00910888	0.0860589	0.430572	20	1.08(1.03 - 1.14)	0.845005
cg14983728	TOM1	22	35695234	rs9610275	22	35657286	A	G	0.341948	-0.0423351	0.0125635	0.000752528	0.404652	0.0343004	4.03e-32	-0.104621	0.0322893	0.00119484	0.00259495	0.0427659	0.706136	20	0.90(0.85 - 0.96)	0.848469
cg04826772	ATM	11	108092964	rs11212659	11	108341442	G	A	0.372763	0.0428257	0.0126263	0.000694388	-0.216231	0.0321038	1.64e-11	-0.198055	0.0653788	0.00245076	0.00245076	0.0756919	0.595832	20	0.82(0.72 - 0.93)	0.860551
cg15487261	PRKCH	14	61946358	rs3783801	14	61900982	G	A	0.00795229	0.106978	0.0362323	0.00315152	1.13589	0.1459	6.95e-15	0.09418	0.0341146	0.00576783	0.00576783	0.139213	0.104564	10	1.10(1.03 - 1.17)	0.981347
cg13512951	NEK6	9	127029180	rs10760345	9	127037796	G	A	0.332008	0.0616331	0.0126076	1.02e-06	-0.984771	0.0270489	3.29e-290	-0.0625863	0.0129175	1.27e-06	8.34e-05	9.43e-05	0.160032	20	0.94(0.92 - 0.96)	0.982595
cg00000321	SFRP1	8	41167802	rs72643819	8	41167193	T	G	0.39662	0.00590725	0.0122821	0.630542	-0.197734	0.0322668	8.89e-10	-0.0298748	0.0623054	0.63159	0.63159	0.928981	0.779536	12	0.97(0.86 - 1.10)
cg00001349	MAEL	1	166958439	rs41269702	1	166958937	T	G	0.188867	0.0141916	0.0162413	0.382229	-0.233869	0.0404973	7.7e-09	-0.0606818	0.0702366	0.387608	0.387608	0.840289	0.0319194	20	0.94(0.82 - 1.08)
cg00009053	SYT7	11	61283865	rs3741260	11	61282504	A	G	0.163022	0.0308682	0.0150976	0.0408966	-0.492243	0.0490096	9.78e-24	-0.0627093	0.0313001	0.0451251	0.180221	0.432471	0.999752	20	0.94(0.88 - 1.00)
cg00014104	MAPK1	22	22220367	rs5750113	22	22220074	C	T	0.476143	0.0116088	0.0125564	0.355209	-0.201518	0.0322308	4.04e-10	-0.0576067	0.0629865	0.360408	0.360408	0.826312	0.926023	20	0.94(0.83 - 1.07)
cg00019495	HOPX	4	57547525	rs7659063	4	57548038	G	T	0.373757	0.00700531	0.0128813	0.586555	0.812588	0.0306263	4.1e-155	0.00862099	0.0158555	0.586633	0.68469	0.915532	0.63123	20	1.01(0.98 - 1.04)
cg00020191	SYT1	12	79258083	rs67167203	12	79371460	T	C	0.308151	0.0204956	0.0139384	0.141442	0.259813	0.0341261	2.67e-14	0.0788858	0.0546392	0.148807	0.148807	0.657782	0.613697	15	1.08(0.97 - 1.20)
cg00031896	KDM2B	12	122020205	rs73227906	12	122021154	A	G	0.185885	-0.0210287	0.0169683	0.215237	0.349119	0.0425571	2.33e-16	-0.0602336	0.0491546	0.220428	0.220428	0.726848	0.366987	17	0.94(0.86 - 1.04)
cg00077738	FGFR3	4	1801866	rs113032773	4	1978916	T	C	0.0248509	-0.0229488	0.0490351	0.639779	-1.02899	0.0909354	1.1e-29	0.0223022	0.0476942	0.640065	0.325614	0.931712	0.71673	20	1.02(0.93 - 1.12)
cg00078085	OXTR	3	8810592	rs62243375	3	8810462	T	C	0.16004	0.00390253	0.0147909	0.791898	0.898565	0.0471966	8.14e-81	0.00434307	0.0164622	0.791918	0.691966	0.967979	0.290374	20	1.00(0.97 - 1.04)
cg00090147	GATA4	8	11562367	rs75146829	8	11597004	A	G	0.0785288	-0.0103643	0.0237983	0.663195	-0.331232	0.0565177	4.61e-09	0.0312902	0.072046	0.664064	0.664064	0.939641	0.0846295	20	1.03(0.90 - 1.19)
cg00090737	KNDC1	10	135000089	rs7918481	10	134975229	T	G	0.390656	0.0229943	0.0126456	0.0690086	-0.257094	0.0321688	1.33e-15	-0.0894394	0.0504438	0.0762203	0.0762203	0.528401	0.581749	19	0.91(0.83 - 1.01)
cg00098814	MAP2K1	15	66679050	rs7176821	15	66603119	C	G	0.110338	-0.000462955	0.0213268	0.982681	-0.854861	0.0602793	1.19e-45	0.000541556	0.0249477	0.982681	0.726216	0.996827	0.822163	20	1.00(0.95 - 1.05)
cg00124375	DDAH2	6	31698218	rs1144709	6	31709349	T	C	0.234592	-0.0882871	0.0142098	5.19e-10	0.315914	0.0405491	6.65e-15	-0.279466	0.0575319	1.19e-06	4.73e-06	8.94e-05	2.71e-12	20	0.76(0.68 - 0.85)
cg00140447	IRF5	7	128580709	rs3807306	7	128580680	T	G	0.512922	0.0662719	0.0122522	6.34e-08	-0.306497	0.0326176	5.63e-21	-0.216224	0.0461248	2.76e-06	2.76e-06	0.000196237	5.5e-07	20	0.81(0.74 - 0.88)
cg00143364	RPTOR	17	78605344	rs62068268	17	78539090	T	C	0.0884692	-0.00936116	0.0245097	0.702508	-0.412617	0.0579994	1.13e-12	0.0226873	0.0594862	0.702916	0.819997	0.948619	0.969724	20	1.02(0.91 - 1.15)
cg00162806	VENTX	10	135051929	rs1054776	10	135055349	G	A	0.101392	0.0120835	0.0236511	0.609417	-0.563568	0.0554952	3.14e-24	-0.0214411	0.0420198	0.609869	0.592664	0.922143	0.586524	20	0.98(0.90 - 1.06)
cg00170343	ATG7	3	11313890	rs367745	3	11309274	T	C	0.364811	2.91e-05	0.0128172	0.998186	-0.315478	0.0332933	2.65e-21	-9.24e-05	0.0406279	0.998186	0.998186	0.999465	0.973256	20	1.00(0.92 - 1.08)
cg00174851	AKR1B1	7	134142981	rs1646764	7	134216444	G	C	0.450298	-0.00863606	0.0125729	0.492159	-0.238012	0.0322909	1.7e-13	0.0362841	0.0530535	0.494028	0.494028	0.885574	0.179393	20	1.04(0.93 - 1.15)
cg00176638	KDM5B	1	202778443	rs6675818	1	202783457	T	A	0.284294	0.0280117	0.0138665	0.0433731	-0.444566	0.0343092	2.13e-38	-0.063009	0.0315678	0.0459352	0.0962908	0.435731	0.478002	20	0.94(0.88 - 1.00)
cg00182727	MMP9	20	44640501	rs3761159	20	44634957	T	C	0.389662	0.0265044	0.0124016	0.0325837	-0.386698	0.0336592	1.5e-30	-0.0685403	0.0326207	0.0356296	0.0152903	0.39281	0.016429	20	0.93(0.88 - 1.00)
cg00196660	ITGB4	17	73720645	rs3851020	17	73714342	G	T	0.408549	0.0229421	0.0124189	0.0646959	0.46794	0.0323036	1.49e-47	0.0490278	0.0267544	0.0668752	0.0144731	0.503401	0.179124	20	1.05(1.00 - 1.11)
cg00197322	MAD1L1	7	1990554	rs35578480	7	2186499	T	C	0.026839	-0.00856577	0.0427033	0.841021	-0.546127	0.0875114	4.36e-10	0.0156846	0.0782333	0.841102	0.841102	0.97728	0.345211	16	1.02(0.87 - 1.18)
cg00210768	MAP2K3	17	21200454	rs7213898	17	21184404	C	T	0.332008	0.00421095	0.0135302	0.755629	-0.462468	0.0325003	6e-46	-0.00910539	0.0292635	0.755685	0.705486	0.961215	0.73353	20	0.99(0.94 - 1.05)
cg00228799	ENDOG	9	131580591	rs11515530	9	131576367	T	C	0.254473	-0.0012579	0.0161231	0.937813	-0.369585	0.0341579	2.77e-27	0.00340355	0.043626	0.937815	0.937815	0.990385	0.22135	20	1.00(0.92 - 1.09)
cg00232453	EHMT2	6	31864574	rs2844458	6	31851469	A	C	0.346918	0.108173	0.012932	6.02e-17	-0.571391	0.0355143	3.05e-58	-0.189315	0.0255085	1.16e-13	2.74e-45	2.16e-11	1.32e-07	20	0.83(0.79 - 0.87)
cg00242976	UBE2C	20	44440824	rs370237	20	44453655	T	C	0.345924	-0.00635303	0.0129764	0.624429	0.333132	0.034389	3.42e-22	-0.0190706	0.0390024	0.62487	0.62487	0.926951	0.432594	20	0.98(0.91 - 1.06)
cg00250743	FGFR2	10	123264130	rs1896422	10	123210812	G	A	0.481113	-0.0104393	0.0122638	0.394642	0.264848	0.0320256	1.34e-16	-0.0394161	0.0465496	0.397132	0.397132	0.842684	0.346726	20	0.96(0.88 - 1.05)
cg00252804	CHD5	1	6170117	rs9435104	1	6207895	T	C	0.306163	-0.000831739	0.0124815	0.94687	0.429812	0.0357898	3.17e-33	-0.00193512	0.0290399	0.946871	0.389029	0.991347	0.944525	20	1.00(0.94 - 1.06)
cg00255919	IRF1	5	131827918	rs10053046	5	131821558	G	A	0.342942	-0.00531112	0.0130805	0.684718	1.30728	0.0195582	0	-0.00406272	0.0100061	0.684724	0.115129	0.944613	0.0147837	20	1.00(0.98 - 1.02)
cg00262681	MAPK9	5	179720254	rs7702282	5	179720255	A	G	0.296223	-0.00430118	0.0129608	0.739994	-0.96035	0.031633	1.91e-202	0.00447876	0.0134967	0.740009	0.401438	0.958094	0.071815	20	1.00(0.98 - 1.03)
cg00268185	MYLK	3	123602768	rs2700368	3	123625004	A	G	0.232604	-0.00290352	0.0149806	0.846318	0.215751	0.0371995	6.64e-09	-0.0134577	0.0694733	0.846402	0.846402	0.978489	0.352849	20	0.99(0.86 - 1.13)
cg00290373	CCNB1	5	68462622	rs8192259	5	68462801	G	C	0.0536779	-0.0259511	0.0294651	0.378458	-0.936923	0.0653136	1.14e-46	0.0276982	0.031508	0.379355	0.0730388	0.836055	0.557315	11	1.03(0.97 - 1.09)
cg00300298	BCL2L1	20	30308956	rs6058381	20	30275906	G	A	0.0815109	0.00683893	0.0236777	0.772708	-0.569571	0.0589192	4.16e-22	-0.0120072	0.0415897	0.772807	0.772807	0.965129	0.476019	20	0.99(0.91 - 1.07)
cg00303876	HNRNPAB	5	177630081	rs74357095	5	177647235	A	C	0.27336	-0.00994028	0.0139774	0.47698	-0.384024	0.036179	2.55e-26	0.0258845	0.0364788	0.477966	0.301438	0.878502	0.190062	20	1.03(0.96 - 1.10)
cg00306510	TLR3	4	187003000	rs3775292	4	187003025	C	G	0.197813	0.026218	0.0199567	0.188932	-0.330673	0.0387893	1.53e-17	-0.0792868	0.0610642	0.194144	0.0697135	0.704452	0.605166	20	0.92(0.82 - 1.04)
cg00313685	CUX1	7	101468882	rs2970471	7	101467854	T	C	0.434394	0.00212369	0.0127692	0.86791	0.219927	0.0322122	8.64e-12	0.00965635	0.0580783	0.867949	0.867949	0.98029	0.3915	20	1.01(0.90 - 1.13)
cg00317577	CPEB1	15	83239908	rs783539	15	83254070	C	A	0.479125	-0.0116806	0.0123144	0.342859	0.428993	0.0318495	2.37e-41	-0.027228	0.0287765	0.344052	0.441981	0.814616	0.877084	20	0.97(0.92 - 1.03)
cg00319686	MAP2K1	15	66680551	rs71398266	15	66736373	T	C	0.107356	0.0083118	0.0225385	0.71229	-1.92174	0.0497759	0	-0.00432515	0.0117287	0.712302	0.66791	0.950479	0.845144	20	1.00(0.97 - 1.02)
cg00326251	LOXL2	8	23262648	rs73226439	8	23278437	G	A	0.17992	0.0122659	0.0166376	0.460977	-0.38227	0.0403639	2.78e-21	-0.032087	0.0436548	0.46233	0.883883	0.870422	0.327283	20	0.97(0.89 - 1.05)
cg00326259	PDZD2	5	31855477	rs4867390	5	31856461	C	T	0.335984	0.00398438	0.0128056	0.755691	0.570763	0.0336517	1.6e-64	0.00698079	0.0224397	0.755731	0.817719	0.961215	0.426727	20	1.01(0.96 - 1.05)
cg00328075	DLC1	8	12989417	rs12546051	8	12996469	A	G	0.308151	0.00912559	0.0131971	0.489261	0.314177	0.0352945	5.51e-19	0.029046	0.0421319	0.490567	0.775835	0.884199	0.700375	20	1.03(0.95 - 1.12)
cg00328900	VCAN	5	82769097	rs35194537	5	82770923	G	C	0.367793	-0.00172479	0.0129414	0.893974	0.306545	0.0337617	1.09e-19	-0.00562654	0.0422215	0.893986	0.893986	0.98354	0.401561	20	0.99(0.92 - 1.08)
cg00333843	MAF	16	79627884	rs30413	16	79628802	A	G	0.333996	-0.00622913	0.0136932	0.649176	-0.29187	0.0349913	7.35e-17	0.0213421	0.0469851	0.649662	0.778515	0.935222	0.330709	20	1.02(0.93 - 1.12)
cg00354484	PAX8	2	114007283	rs10193733	2	113992624	C	T	0.162028	-0.0280401	0.0152868	0.0666141	-0.28334	0.0506509	2.22e-08	0.0989626	0.0567785	0.0813406	0.0813406	0.540522	0.847961	10	1.10(0.99 - 1.23)
cg00357273	POU5F1	6	31138611	rs1265094	6	31106893	A	G	0.468191	0.0774153	0.0121668	1.98e-10	-0.650048	0.0307386	2.9e-99	-0.119092	0.0195456	1.11e-09	7.18e-45	1.29e-07	5.57e-13	20	0.89(0.85 - 0.92)
cg00361695	MAPK12	22	50699354	rs2272855	22	50699404	C	T	0.473161	-0.0225123	0.0125667	0.0732251	-0.449954	0.0315903	4.93e-46	0.0500325	0.0281489	0.0754989	0.296921	0.52622	0.446532	20	1.05(0.99 - 1.11)
cg00363312	HIPK2	7	139333296	rs10954651	7	139333338	G	T	0.343936	0.00222494	0.0128997	0.86306	-0.390483	0.0339644	1.37e-30	-0.00569792	0.033039	0.863075	0.863075	0.979959	0.863942	15	0.99(0.93 - 1.06)
cg00374747	CDKN1C	11	2907930	rs12293538	11	2904183	C	T	0.326044	0.00119739	0.0140356	0.932014	0.265925	0.0330723	8.93e-16	0.00450274	0.0527834	0.932018	0.932018	0.989758	0.853554	20	1.00(0.91 - 1.11)
cg00380904	E2F3	6	20468372	rs62398905	6	20468562	T	C	0.0367793	0.0460885	0.0537621	0.391297	-1.76036	0.100689	1.93e-68	-0.0261813	0.0305771	0.391866	0.488181	0.841716	0.290227	20	0.97(0.92 - 1.03)
cg00385883	OXTR	3	8808259	rs3806675	3	8811646	A	G	0.422465	0.00956034	0.0124256	0.441652	-0.275546	0.0317556	4.06e-18	-0.034696	0.0452715	0.443439	0.469899	0.862928	0.729203	20	0.97(0.88 - 1.06)
cg00386925	FOXP1	3	71380367	rs4677603	3	71380337	G	A	0.360835	-0.00919625	0.0130352	0.480503	0.36268	0.0339043	1.05e-26	-0.0253564	0.0360194	0.481455	0.481455	0.879702	0.311294	20	0.97(0.91 - 1.05)
cg00407988	TFDP1	13	114282280	rs7317356	13	114282204	A	G	0.350895	0.0149429	0.01345	0.26657	0.281332	0.0333748	3.47e-17	0.0531148	0.0482217	0.270692	0.270692	0.764536	0.791126	20	1.05(0.96 - 1.16)
cg00412675	GATA4	8	11577758	rs73203475	8	11545674	T	C	0.0735586	0.0175632	0.0242095	0.468165	0.376879	0.0613601	8.14e-10	0.0466017	0.0646834	0.471242	0.471242	0.875183	0.273856	20	1.05(0.92 - 1.19)
cg00416645	IGFBP5	2	217561367	rs1978346	2	217561467	G	A	0.369781	-0.00208457	0.0127737	0.870367	0.204815	0.0343729	2.54e-09	-0.0101778	0.0623904	0.870415	0.870415	0.98029	0.693474	12	0.99(0.88 - 1.12)
cg00436254	BIN1	2	127862614	rs10194375	2	127839781	A	C	0.359841	0.00762778	0.0125272	0.542592	0.367629	0.0329285	6.09e-29	0.0207486	0.0341263	0.543192	0.807569	0.902017	0.20707	20	1.02(0.95 - 1.09)
cg00445232	SMAD3	15	67460571	rs79483120	15	67454378	G	T	0.0596421	-0.0101181	0.0236893	0.669294	-0.741133	0.0641494	7.11e-31	0.0136522	0.0319854	0.669507	0.0648554	0.940437	0.345209	11	1.01(0.95 - 1.08)
cg00448707	DIRAS3	1	68512928	rs10889724	1	68364893	G	C	0.307157	0.000991781	0.0145056	0.945489	0.263314	0.0368797	9.35e-13	0.00376654	0.0550912	0.945492	0.614161	0.99123	0.763741	20	1.00(0.90 - 1.12)
cg00463485	RPTOR	17	78777557	rs4969443	17	78779805	G	A	0.209742	-8.94e-05	0.0148139	0.995184	-0.3093	0.0433724	9.95e-13	0.000289069	0.0478949	0.995184	0.995184	0.998826	0.573786	15	1.00(0.91 - 1.10)
cg00468125	STK32C	10	134046066	rs2379235	10	134047293	G	A	0.247515	0.0103863	0.0139709	0.457225	0.984712	0.0327699	2.23e-198	0.0105476	0.0141921	0.457363	0.393028	0.868555	0.793193	20	1.01(0.98 - 1.04)
cg00475085	PRPF19	11	60674473	rs482584	11	60664398	C	T	0.301193	-0.0174571	0.0143139	0.22262	-0.35982	0.0363595	4.33e-23	0.0485162	0.0400817	0.226113	0.0525694	0.730594	0.782108	20	1.05(0.97 - 1.14)
cg00485391	STK32C	10	134095982	rs78971861	10	134088274	A	G	0.0506958	0.0125219	0.0324459	0.699547	-1.21584	0.0621828	3.92e-85	-0.010299	0.0266913	0.699603	0.731115	0.947665	0.495325	20	0.99(0.94 - 1.04)
cg00493422	HOPX	4	57547872	rs7659063	4	57548038	G	T	0.373757	0.00700531	0.0128813	0.586555	0.799538	0.0304498	5.85e-152	0.00876169	0.0161144	0.586635	0.670129	0.915532	0.621765	20	1.01(0.98 - 1.04)
cg00502509	MAD1L1	7	1956121	rs55805388	7	1963134	T	C	0.0328032	0.067802	0.0389348	0.0816093	-1.02447	0.0843143	5.69e-34	-0.0661825	0.0383932	0.0847421	0.314778	0.548863	0.82961	20	0.94(0.87 - 1.01)
cg00509772	E2F1	20	32273129	rs291687	20	32009656	G	A	0.34493	0.0187075	0.0125487	0.136016	-0.251419	0.0342384	2.09e-13	-0.0744077	0.0509297	0.144019	0.144019	0.652232	0.179291	20	0.93(0.84 - 1.03)
cg00512563	FBXO31	16	87398040	rs8052244	16	87402261	G	C	0.502982	-0.00947965	0.0123748	0.44365	0.936933	0.0265407	5.54e-273	-0.0101178	0.0132109	0.443757	0.388584	0.863044	0.451972	20	0.99(0.96 - 1.02)
cg00520933	ZEB1	10	31607160	rs220049	10	31756957	A	T	0.0685885	-0.0394287	0.0247112	0.110583	-0.636773	0.0707684	2.3e-19	0.0619196	0.0394123	0.116166	0.116166	0.613791	0.315791	20	1.06(0.98 - 1.15)
cg00523683	RPTOR	17	78748471	rs12452137	17	78755149	G	A	0.280318	-0.00798042	0.0135554	0.556045	0.784206	0.0336381	3.27e-120	-0.0101764	0.017291	0.556171	0.906426	0.906759	0.819365	20	0.99(0.96 - 1.02)
cg00532411	CHD5	1	6241506	rs183394158	1	6239861	A	G	0.0367793	0.0299744	0.0357177	0.401355	0.551073	0.0723623	2.63e-14	0.0543928	0.0652072	0.404195	0.404195	0.844074	0.95331	14	1.06(0.93 - 1.20)
cg00567854	BTG2	1	203273693	rs6665383	1	203299849	G	C	0.228628	0.00814774	0.0150697	0.588735	-0.24912	0.0382759	7.59e-11	-0.0327061	0.0607001	0.590015	0.065042	0.915777	0.082016	19	0.97(0.86 - 1.09)
cg00585698	CDK2AP1	12	123750864	rs2851450	12	123703501	C	T	0.228628	-0.00673083	0.0158375	0.670842	-0.437319	0.03798	1.12e-30	0.0153911	0.0362397	0.671053	0.793503	0.940973	0.234914	20	1.02(0.95 - 1.09)
cg00601836	ESR1	6	152130332	rs11756568	6	152042413	T	A	0.269384	0.0131398	0.0127479	0.302662	-0.415812	0.0362531	1.87e-30	-0.0316003	0.0307814	0.304606	0.075861	0.788589	0.549135	20	0.97(0.91 - 1.03)
cg00604410	SMAD3	15	67417899	rs11071937	15	67417608	T	G	0.324056	-0.000914634	0.0124332	0.941357	0.497977	0.0346731	8.95e-47	-0.0018367	0.0249678	0.941358	0.574573	0.990524	0.0239006	20	1.00(0.95 - 1.05)
cg00648660	RPTOR	17	78914356	rs11651049	17	78890955	A	C	0.308151	-0.0270715	0.0137311	0.0486614	0.194757	0.0345932	1.8e-08	-0.139001	0.0747017	0.0627795	0.0627795	0.492471	0.845617	20	0.87(0.75 - 1.01)
cg00651216	HSP90AB1	6	44213720	rs504697	6	44220076	T	C	0.277336	0.0162455	0.0139864	0.24543	-0.245923	0.0350988	2.44e-12	-0.0660592	0.0576492	0.251844	0.251844	0.750771	0.243705	20	0.94(0.84 - 1.05)
cg00666749	LATS2	13	21637118	rs3911901	13	21517936	A	C	0.201789	0.0054065	0.0157743	0.731793	0.461914	0.0416697	1.48e-28	0.0117045	0.0341661	0.731916	0.988728	0.956509	0.109075	20	1.01(0.95 - 1.08)
cg00668212	STK32C	10	134066136	rs139495395	10	134080239	C	A	0.028827	0.00662621	0.048555	0.891451	-3.07054	0.136347	2.64e-112	-0.00215799	0.0158135	0.891453	0.815562	0.983244	0.40117	12	1.00(0.97 - 1.03)
cg00671126	MAD1L1	7	1886597	rs4236271	7	1881369	T	C	0.379722	-0.00723418	0.0134564	0.590852	-0.940043	0.0260095	4.92e-286	0.00769558	0.0143162	0.590893	0.479652	0.916257	0.620164	20	1.01(0.98 - 1.04)
cg00686451	MAP3K14	17	43361331	rs7207549	17	43360128	A	G	0.279324	-0.0152772	0.0145203	0.292741	0.548599	0.0354088	3.85e-54	-0.0278477	0.0265289	0.293852	0.0579851	0.779585	0.00160841	20	0.97(0.92 - 1.02)
cg00689225	NFKBIA	14	35871954	rs72666636	14	35837014	T	G	0.248509	-0.010895	0.0131758	0.408297	-0.68895	0.0369791	1.81e-77	0.0158139	0.0191433	0.408758	0.0286245	0.846328	0.0737167	20	1.02(0.98 - 1.05)
cg00704970	RPTOR	17	78865368	rs7208835	17	78874759	A	G	0.203777	-0.0204326	0.0142531	0.151699	1.25434	0.0296238	0	-0.0162895	0.0113695	0.151934	0.278235	0.661281	0.475023	20	0.98(0.96 - 1.01)
cg00706441	MAST1	19	12958340	rs4804737	19	12947938	C	T	0.284294	0.00980926	0.0129009	0.447043	-0.259329	0.0356633	3.55e-13	-0.0378256	0.0500185	0.44951	0.44951	0.865055	0.807828	20	0.96(0.87 - 1.06)
cg00707814	KDM2B	12	121893668	rs10849890	12	121902725	T	C	0.499006	-0.0107153	0.0125801	0.394344	-0.615707	0.0311056	3.35e-87	0.0174033	0.0204509	0.394781	0.558888	0.842516	0.823769	20	1.02(0.98 - 1.06)
cg00709652	ABI3BP	3	100673784	rs7643050	3	100697944	C	T	0.184891	0.00548347	0.0196287	0.779969	-0.228141	0.0395021	7.68e-09	-0.0240355	0.0861383	0.780219	0.780219	0.966355	0.312163	20	0.98(0.82 - 1.16)
cg00730441	TBX2	17	59483863	rs2240736	17	59485393	C	T	0.271372	0.0119408	0.0136789	0.382698	-0.498815	0.0360969	1.96e-43	-0.0239383	0.0274775	0.383645	0.245205	0.838617	0.449057	20	0.98(0.93 - 1.03)
cg00749118	MAD1L1	7	1938791	rs112042509	7	1925396	A	G	0.027833	0.0810714	0.039461	0.0399303	-0.947415	0.0858861	2.71e-28	-0.0855711	0.0423674	0.0434105	0.228001	0.426156	0.516401	20	0.92(0.84 - 1.00)
cg00750307	NUTF2	16	67882075	rs148060885	16	68306075	C	A	0.0238569	-0.0382382	0.0541749	0.480295	-0.879495	0.123831	1.23e-12	0.0434774	0.0619011	0.482449	0.0211911	0.879896	0.42311	5	1.04(0.93 - 1.18)
cg00772407	DUSP6	12	89744471	rs190636987	12	89747396	T	G	0.028827	-0.00654375	0.0296047	0.825063	-0.654695	0.0922614	1.28e-12	0.00999512	0.045241	0.825147	0.825147	0.974623	0.313988	15	1.01(0.92 - 1.10)
cg00778920	PRPF19	11	60674370	rs7943382	11	60639934	G	A	0.389662	0.0247111	0.0125277	0.0485506	0.510986	0.0321025	4.8e-57	0.0483596	0.0247042	0.0502836	0.0353343	0.452102	0.848695	20	1.05(1.00 - 1.10)
cg00789671	MUC4	3	195488493	rs2688528	3	195526162	G	A	0.369781	-0.00760092	0.0128728	0.55488	0.311143	0.0324208	8.23e-22	-0.024429	0.0414509	0.555627	0.555627	0.906581	0.170848	20	0.98(0.90 - 1.06)
cg00791253	KSR2	12	118405665	rs4767648	12	118420388	C	T	0.385686	-0.00392	0.0129633	0.762353	0.209293	0.0298372	2.31e-12	-0.0187297	0.0619961	0.762567	0.762567	0.962867	0.0146851	17	0.98(0.87 - 1.11)
cg00816039	TNFSF13	17	7461272	rs150688657	17	7505801	A	G	0.100398	-0.0100311	0.022852	0.660691	-0.409954	0.0599873	8.26e-12	0.0244688	0.0558577	0.661345	0.661345	0.938379	0.608752	20	1.02(0.92 - 1.14)
cg00838874	KCNA1	12	5018338	rs11063416	12	5052779	G	A	0.416501	0.00157197	0.0122425	0.89783	0.193557	0.0321169	1.67e-09	0.00812147	0.0632644	0.897853	0.897853	0.984135	0.859636	13	1.01(0.89 - 1.14)
cg00853940	TRPM8	2	234847683	rs2362290	2	234825369	A	G	0.173956	-0.0083751	0.0167729	0.617552	-0.240656	0.0414279	6.28e-09	0.0348011	0.0699535	0.618844	0.618844	0.925005	0.852009	13	1.04(0.90 - 1.19)
cg00857480	TRDMT1	10	17188594	rs34539222	10	17238890	A	G	0.341948	-0.0166608	0.0142033	0.240786	0.190865	0.0346028	3.47e-08	-0.0872911	0.0760796	0.251231	0.251231	0.750267	0.514151	6	0.92(0.79 - 1.06)
cg00860321	MAD1L1	7	1889727	rs4719322	7	1891403	A	T	0.400596	0.0171306	0.0123709	0.166129	-0.53721	0.0315833	7e-65	-0.0318881	0.0231042	0.16753	0.252423	0.679212	0.890826	20	0.97(0.93 - 1.01)
cg00879786	HDAC4	2	240239755	rs1399629	2	240257958	G	A	0.49503	0.0105114	0.0122582	0.391169	-0.180707	0.0316271	1.11e-08	-0.0581683	0.0685945	0.396437	0.396437	0.842684	0.553858	16	0.94(0.82 - 1.08)
cg00883212	RAPGEF4	2	173795201	rs2676504	2	173817718	A	C	0.416501	-0.00352196	0.0129109	0.785015	-0.32173	0.0328178	1.09e-22	0.010947	0.0401452	0.785096	0.785096	0.96732	0.200831	20	1.01(0.93 - 1.09)
cg00913604	RRAD	16	66958650	rs2241409	16	66977094	A	G	0.17992	-0.0199207	0.0155469	0.200078	0.337198	0.0436893	1.18e-14	-0.0590771	0.0467371	0.20622	0.20622	0.715618	0.745803	20	0.94(0.86 - 1.03)
cg00930606	PATZ1	22	31740944	rs2040532	22	31669267	A	G	0.0695825	0.00520965	0.0280219	0.852513	-0.311478	0.056776	4.11e-08	-0.0167256	0.090016	0.852596	0.852596	0.978837	0.747601	20	0.98(0.82 - 1.17)
cg00933411	DLC1	8	13373090	rs4831898	8	13074195	T	A	0.345924	-0.013798	0.0127053	0.277477	0.328804	0.0334789	9.12e-23	-0.0419642	0.0388765	0.280399	0.603872	0.770472	0.473543	20	0.96(0.89 - 1.03)
cg00935119	CDKN1A	6	36647544	rs762623	6	36645466	A	G	0.147117	0.0058554	0.0170683	0.731556	-1.03623	0.0419591	1.18e-134	-0.00565069	0.0164732	0.73158	0.0766536	0.956466	0.113295	20	0.99(0.96 - 1.03)
cg00937012	CPEB1	15	83241867	rs72630438	15	83336872	T	C	0.0745527	-0.0189082	0.0199158	0.342414	0.418383	0.0610204	7.06e-12	-0.0451935	0.048056	0.346995	0.434233	0.816693	0.500827	20	0.96(0.87 - 1.05)
cg00944433	PRMT6	1	107599041	rs1762482	1	107599002	A	C	0.323062	0.0147026	0.013456	0.274551	-0.929651	0.0286047	1.07e-231	-0.0158152	0.0144824	0.274822	0.229837	0.767064	0.0936341	20	0.98(0.96 - 1.01)
cg00946598	KDM4A	1	44117093	rs61768371	1	44118406	A	G	0.324056	-0.00697589	0.0127991	0.585733	0.304649	0.0344788	9.94e-19	-0.0228981	0.0420925	0.586444	0.0798508	0.915532	0.772117	20	0.98(0.90 - 1.06)
cg00949980	SUMO3	21	46237117	rs690350	21	46244131	C	G	0.407555	-0.00260947	0.0123956	0.833265	-0.368435	0.0343666	8.14e-27	0.00708258	0.0336504	0.833297	0.97149	0.976378	0.74281	20	1.01(0.94 - 1.08)
cg00963171	MAD1L1	7	2151298	rs13242473	7	2130014	C	T	0.223658	2.39e-06	0.0147271	0.999871	-0.616903	0.0374055	4.17e-61	-3.87e-06	0.0238726	0.999871	0.34057	0.999931	0.0751074	20	1.00(0.95 - 1.05)
cg00972288	SIRT1	10	69644348	rs10823119	10	69689573	T	C	0.349901	0.0241693	0.0125174	0.0535008	-0.835509	0.0295962	2.49e-175	-0.0289276	0.0150168	0.05406	0.218715	0.464453	0.233734	20	0.97(0.94 - 1.00)
cg00976692	MEN1	11	64578131	rs10897526	11	64559898	C	T	0.247515	-0.00290737	0.0129432	0.822271	-0.270096	0.0366024	1.59e-13	0.0107642	0.0479429	0.822352	0.0255165	0.974398	0.082904	20	1.01(0.92 - 1.11)
cg00980784	ABI3	17	47287577	rs727108	17	47314715	T	C	0.0536779	0.00575584	0.0234561	0.806156	0.382753	0.062059	6.93e-10	0.015038	0.061331	0.806306	0.806306	0.971389	0.526236	8	1.02(0.90 - 1.14)
cg01012936	NUAK2	1	205289384	rs111931002	1	205295534	C	G	0.0208748	0.0517507	0.105138	0.622566	-3.04026	0.112578	1.26e-160	-0.0170218	0.0345877	0.622624	0.399799	0.92609	0.237647	10	0.98(0.92 - 1.05)
cg01016459	RBL2	16	53468960	rs7199401	16	53516950	T	A	0.460239	-0.0120494	0.0127825	0.345861	-0.278265	0.0312333	5.14e-19	0.0433019	0.0461928	0.348545	0.348545	0.817814	0.134682	20	1.04(0.95 - 1.14)
cg01020427	IMMT	2	86402957	rs1124686	2	86376474	T	C	0.499006	0.0161787	0.0122805	0.187694	0.320274	0.0321991	2.61e-23	0.0505151	0.0386785	0.191544	0.0885951	0.702592	0.434177	20	1.05(0.98 - 1.13)
cg01024444	HAS1	19	52222446	rs4802856	19	52225767	T	C	0.314115	0.0201914	0.013969	0.148333	-0.236575	0.034888	1.19e-11	-0.0853488	0.0603733	0.157455	0.157455	0.666578	0.884791	18	0.92(0.82 - 1.03)
cg01031670	CYB5R3	22	43014920	rs137100	22	42990074	T	C	0.228628	-0.00980648	0.0152469	0.520108	-0.211412	0.0351354	1.78e-09	0.0463857	0.0725303	0.522475	0.522475	0.895307	0.372023	20	1.05(0.91 - 1.21)
cg01035815	ITPR3	6	33600828	rs11754153	6	33592211	A	G	0.104374	-0.098974	0.023531	2.6e-05	-0.815797	0.0459743	1.9e-70	0.121322	0.0296434	4.26e-05	1.79e-22	0.00246077	3.13e-11	20	1.13(1.07 - 1.20)
cg01039401	TEAD4	12	3070406	rs71458042	12	3239100	C	T	0.17992	-0.0058196	0.0144048	0.68621	0.711493	0.0420778	3.86e-64	-0.00817942	0.0202517	0.686294	0.864898	0.944851	0.510277	20	0.99(0.95 - 1.03)
cg01043681	E2F7	12	77425602	rs1868353	12	77427455	T	C	0.144135	-0.0238845	0.0186235	0.19967	-0.705986	0.046334	2.01e-52	0.0338314	0.0264727	0.201259	0.615165	0.709736	0.197869	20	1.03(0.98 - 1.09)
cg01046511	KDM6B	17	7742971	rs74480102	17	7742601	A	G	0.0248509	0.0279567	0.0433371	0.518863	1.38581	0.0737259	8.02e-79	0.0201735	0.0312904	0.519109	0.311708	0.894988	0.402441	20	1.02(0.96 - 1.08)
cg01046673	NF2	22	29999118	rs3940296	22	30032235	G	A	0.279324	-0.00641639	0.0140626	0.648193	-0.253433	0.0354696	9e-13	0.0253179	0.0556015	0.64886	0.64886	0.934939	0.697627	20	1.03(0.92 - 1.14)
cg01049916	FGFR2	10	123277054	rs1896422	10	123210812	G	A	0.481113	-0.0104393	0.0122638	0.394642	0.542209	0.0312438	1.83e-67	-0.0192533	0.0226454	0.39521	0.113115	0.842516	0.289322	20	0.98(0.94 - 1.03)
cg01060471	NOLC1	10	103911733	rs2786843	10	103873976	C	T	0.0656064	0.0360637	0.0227596	0.113069	0.854312	0.0696041	1.25e-34	0.0422137	0.0268619	0.116065	0.464682	0.613652	0.652826	20	1.04(0.99 - 1.10)
cg01071511	MAD1L1	7	2052474	rs12699547	7	2015970	T	C	0.355865	0.00652401	0.0127561	0.609041	-0.206129	0.0330536	4.48e-10	-0.0316502	0.062092	0.61024	0.61024	0.922216	0.374513	20	0.97(0.86 - 1.09)
cg01076675	MAP2K7	19	7977612	rs3745386	19	7977870	A	G	0.0805169	-0.00571739	0.0317902	0.857272	0.46568	0.0623109	7.81e-14	-0.0122775	0.068286	0.857313	0.857313	0.979039	0.736873	7	0.99(0.86 - 1.13)
cg01077846	GDF15	19	18499128	rs8101249	19	18501830	C	A	0.17495	0.0236732	0.0154392	0.125198	-0.236751	0.0399941	3.23e-09	-0.099992	0.067365	0.137721	0.137721	0.643356	0.0582084	10	0.90(0.79 - 1.03)
cg01079632	SMG1	16	18872929	rs2606553	16	18825617	C	T	0.480119	-0.00374376	0.0122945	0.760742	0.81647	0.0281778	1.33e-184	-0.0045853	0.0150589	0.760755	0.959372	0.962592	0.716687	20	1.00(0.97 - 1.03)
cg01082199	NOX4	11	89224714	rs2289125	11	89224453	A	C	0.218688	-0.0106191	0.0137588	0.44023	0.44869	0.0380258	3.92e-32	-0.0236669	0.0307299	0.441206	0.441206	0.861675	0.840386	20	0.98(0.92 - 1.04)
cg01083716	AGT	1	230849856	rs5050	1	230849886	G	T	0.177932	-0.0229065	0.0156325	0.142836	-0.871977	0.0413757	1.36e-98	0.0262696	0.0179709	0.1438	0.332844	0.65207	0.60332	20	1.03(0.99 - 1.06)
cg01084635	MAD1L1	7	1975411	rs4618595	7	1946106	A	G	0.373757	0.0120329	0.0126194	0.340325	-0.231828	0.0331876	2.84e-12	-0.0519044	0.0549391	0.34478	0.34478	0.815122	0.841981	20	0.95(0.85 - 1.06)
cg01086075	MYBL2	20	42296427	rs285205	20	42296644	A	C	0.144135	0.0112377	0.0170918	0.510865	-0.648942	0.0429572	1.46e-51	-0.017317	0.0263629	0.511265	0.511265	0.892043	0.740143	20	0.98(0.93 - 1.03)
cg01092890	STK32C	10	134022625	rs10870274	10	134050758	T	C	0.246521	0.0142995	0.014124	0.311335	0.250134	0.0380925	5.15e-11	0.0571673	0.0571328	0.317019	0.317019	0.798375	0.723715	20	1.06(0.95 - 1.18)
cg01105229	WNT2	7	116964841	rs10255917	7	117020596	C	T	0.419483	0.0118363	0.0122558	0.334159	0.221853	0.0318396	3.22e-12	0.0533519	0.0557709	0.338756	0.338756	0.812104	0.299403	20	1.05(0.95 - 1.18)
cg01114124	HDAC4	2	240171748	rs57627664	2	240161284	T	A	0.146123	-0.0085601	0.0179326	0.633114	0.419712	0.0456507	3.79e-20	-0.0203952	0.0427836	0.633571	0.633571	0.929826	0.434947	20	0.98(0.90 - 1.07)
cg01115432	NCAPG2	7	158498647	rs11981210	7	158507780	A	T	0.102386	0.00816618	0.020953	0.69673	0.666245	0.0521312	2.12e-37	0.012257	0.031464	0.696864	0.746666	0.947468	0.617378	20	1.01(0.95 - 1.08)
cg01119831	MAD1L1	7	2119608	rs3800877	7	2118772	T	C	0.382704	0.0074975	0.0124315	0.546439	-0.375583	0.033104	7.8e-30	-0.0199623	0.0331459	0.547005	0.750877	0.903822	0.0639357	20	0.98(0.92 - 1.05)
cg01121127	ME1	6	84140785	rs12211109	6	84153773	G	A	0.327038	-0.0171969	0.0135693	0.205034	0.733807	0.0317264	2.35e-118	-0.0234352	0.0185194	0.205713	0.177062	0.715388	0.738894	20	0.98(0.94 - 1.01)
cg01139039	FASTK	7	150778208	rs2303942	7	150775306	A	G	0.459245	-0.0176654	0.0123222	0.15168	-0.38378	0.0315392	4.58e-34	0.04603	0.0323295	0.154511	0.154511	0.663689	0.153924	20	1.05(0.98 - 1.12)
cg01141721	SRC	20	36010619	rs3790150	20	36015099	C	T	0.16004	0.0285929	0.0167626	0.0880536	0.373051	0.0444496	4.75e-17	0.0766461	0.0458525	0.0946071	0.0946071	0.573581	0.973835	14	1.08(0.99 - 1.18)
cg01154248	MAD1L1	7	2113551	rs4719413	7	2099196	T	G	0.00596421	-0.0308455	0.0417999	0.460556	-2.88166	0.135609	3.31e-100	0.0107041	0.0145143	0.460826	0.611223	0.870009	0.98832	20	1.01(0.98 - 1.04)
cg01154721	KDM2B	12	121881891	rs11065565	12	121853164	C	T	0.402584	0.0154005	0.0122511	0.208728	-0.817609	0.0296678	3.47e-167	-0.018836	0.0149996	0.209201	0.535499	0.717688	0.929761	20	0.98(0.95 - 1.01)
cg01168289	WT1	11	32421514	rs10835901	11	32426953	G	C	0.233598	-0.0185728	0.0153044	0.224916	-0.459651	0.0402809	3.68e-30	0.0404063	0.0334834	0.227527	0.135315	0.731817	0.26746	20	1.04(0.98 - 1.11)
cg01171844	SOX5	12	23738797	rs143391248	12	23738763	C	T	0.0367793	-0.0219635	0.0686826	0.749133	-0.973679	0.0845089	1.03e-30	0.0225572	0.0705664	0.749227	0.749227	0.959895	0.42186	14	1.02(0.89 - 1.17)
cg01175876	TACC3	4	1738760	rs56306836	4	1723500	T	C	0.263419	0.000855695	0.0140356	0.951386	0.287332	0.0358753	1.15e-15	0.00297807	0.0488494	0.951388	0.951388	0.991741	0.25321	20	1.00(0.91 - 1.10)
cg01176748	HAUS4	14	23426575	rs12880925	14	23426422	A	G	0.473161	-0.00182026	0.0123031	0.882381	0.33167	0.0312271	2.37e-26	-0.00548817	0.037098	0.882393	0.882393	0.981917	0.389424	20	0.99(0.92 - 1.07)
cg01178603	MAD1L1	7	1976964	rs13222849	7	2229378	A	G	0.026839	-0.00844987	0.0402679	0.833792	-0.596345	0.0850914	2.41e-12	0.0141694	0.0675548	0.833865	0.711239	0.976639	0.188527	20	1.01(0.89 - 1.16)
cg01180628	BHLHE40	3	5023394	rs11130215	3	5026008	G	A	0.198807	-0.00843449	0.0137631	0.539986	0.23754	0.0428325	2.93e-08	-0.0355076	0.0582927	0.542441	0.542441	0.901711	0.241438	20	0.97(0.86 - 1.08)
cg01191064	LOX	5	121408893	rs840462	5	121418646	A	C	0.420477	0.00572132	0.0124519	0.645894	0.615406	0.0314354	2.44e-85	0.00929682	0.0202392	0.645985	0.816323	0.933976	0.558526	20	1.01(0.97 - 1.05)
cg01192746	MAPK9	5	179717478	rs35703820	5	179717446	T	C	0.157058	0.0026503	0.0147949	0.857831	0.524639	0.0428378	1.74e-34	0.00505166	0.0282032	0.857846	0.514278	0.979152	0.151888	20	1.01(0.95 - 1.06)
cg01194538	CYB5R3	22	43043270	rs2413708	22	43041593	A	G	0.377734	0.000879703	0.0131593	0.946701	0.470426	0.0325146	1.93e-47	0.00187001	0.0279734	0.946701	0.760648	0.991347	0.244872	20	1.00(0.95 - 1.06)
cg01195214	UBE2I	16	1362243	rs4984809	16	1366048	A	G	0.370775	0.00135069	0.0130685	0.917682	1.03487	0.0255533	0	0.00130517	0.0126282	0.917682	0.552923	0.986963	0.776155	20	1.00(0.98 - 1.03)
cg01213381	OTX2	14	57277761	rs12431576	14	57287964	C	T	0.34493	0.00925713	0.0129084	0.473288	-0.43087	0.0347298	2.41e-35	-0.0214847	0.0300089	0.474025	0.694632	0.876804	0.647738	20	0.98(0.92 - 1.04)
cg01227028	BMS1	10	43277745	rs12355318	10	43406680	G	A	0.0656064	-0.0024218	0.0234099	0.917604	-0.76804	0.0574348	8.77e-41	0.00315322	0.030481	0.917607	0.985328	0.986963	0.393176	20	1.00(0.94 - 1.06)
cg01233518	SIK1	21	44837158	rs117569301	21	45070549	G	T	0.0159046	0.0450289	0.0517265	0.384017	-0.629497	0.106331	3.22e-09	-0.0715316	0.0830548	0.389096	0.389096	0.840371	0.374294	5	0.93(0.79 - 1.10)
cg01240724	FGFR2	10	123298577	rs7918550	10	123205203	C	T	0.502982	0.0161829	0.0122669	0.187091	-0.191791	0.0316588	1.38e-09	-0.0843776	0.0654585	0.19739	0.19739	0.706757	0.28407	19	0.92(0.81 - 1.04)
cg01242903	DUSP6	12	89744877	rs78469369	12	89745016	T	C	0.083499	0.01667	0.0306816	0.586908	0.668172	0.0582489	1.85e-30	0.0249487	0.0459702	0.587327	0.608249	0.915532	0.442216	11	1.03(0.94 - 1.12)
cg01251360	CDH1	16	68772225	rs12926010	16	68787875	G	A	0.398608	-0.00332197	0.0125633	0.791457	0.719218	0.0309271	1.26e-119	-0.00461887	0.0174691	0.791471	0.918011	0.967803	0.407251	20	1.00(0.96 - 1.03)
cg01258050	KNDC1	10	135010532	rs73399171	10	134946943	G	C	0.166998	-0.0225227	0.0153046	0.141121	0.417581	0.0435227	8.43e-22	-0.0539361	0.0370792	0.145775	0.485111	0.65455	0.406568	20	0.95(0.88 - 1.02)
cg01266287	RRAD	16	66959833	rs12443800	16	66616293	G	T	0.0497018	0.0433268	0.0269303	0.107649	-0.656906	0.10645	6.78e-10	-0.0659558	0.042366	0.119515	0.287887	0.618042	0.433543	20	0.94(0.86 - 1.02)
cg01294717	HDAC4	2	240018022	rs10209084	2	240010764	G	T	0.310139	0.00183887	0.0131679	0.888938	-0.208587	0.0355087	4.25e-09	-0.00881586	0.063147	0.888969	0.888969	0.982793	0.0757113	20	0.99(0.88 - 1.12)
cg01298991	SDC1	2	20422849	rs7563245	2	20442631	C	A	0.389662	0.0143754	0.0132524	0.278037	0.2506	0.0349776	7.8e-13	0.0573639	0.0534853	0.283488	0.283488	0.771436	0.786207	20	1.06(0.95 - 1.18)
cg01299997	FIS1	7	100886961	rs75100606	7	100897614	G	C	0.0596421	-0.0470616	0.0259475	0.0697202	0.699797	0.0670454	1.67e-25	-0.0672503	0.0376342	0.0739462	0.0664665	0.521601	0.160148	16	0.93(0.87 - 1.01)
cg01302853	MAD1L1	7	2236170	rs4719456	7	2228704	C	G	0.361829	-0.00928524	0.0133134	0.48553	-0.368617	0.0321973	2.39e-30	0.0251894	0.0361841	0.486338	0.190831	0.881705	0.423986	14	1.03(0.96 - 1.10)
cg01307483	NRF1	7	129254604	rs12706898	7	129254997	G	T	0.441352	0.015255	0.0123281	0.215932	-0.396681	0.0317394	7.65e-36	-0.0384566	0.03123	0.218175	0.397205	0.724937	0.630732	20	0.96(0.91 - 1.02)
cg01310397	MUC4	3	195490033	rs2550262	3	195490144	C	A	0.284294	-0.00252748	0.0133149	0.849448	-1.14091	0.0263388	0	0.00221532	0.0116705	0.849449	0.248708	0.978489	0.330171	20	1.00(0.98 - 1.03)
cg01329151	DIDO1	20	61559756	rs6090168	20	61559240	T	A	0.196819	0.0307662	0.0188721	0.103049	0.249619	0.0418669	2.49e-09	0.123253	0.0783789	0.115829	0.115829	0.612944	0.640888	9	1.13(0.97 - 1.32)
cg01330221	HOPX	4	57522689	rs10029740	4	57510518	C	T	0.482107	-0.0113977	0.012454	0.360095	-0.185197	0.0313841	3.61e-09	0.0615437	0.0680513	0.365798	0.365798	0.829726	0.133324	10	1.06(0.93 - 1.22)
cg01332279	EGR2	10	64579059	rs752602	10	64591557	G	A	0.435388	0.0132569	0.0124237	0.285942	-0.221156	0.0322061	6.56e-12	-0.0599437	0.0568504	0.291695	0.291695	0.777862	0.0277312	20	0.94(0.84 - 1.05)
cg01339004	SMAD6	15	67038103	rs7182227	15	67033421	T	C	0.133201	0.00593577	0.0195417	0.761319	0.778832	0.0429728	2.07e-73	0.00762138	0.0250946	0.761352	0.848941	0.962592	0.261776	20	1.01(0.96 - 1.06)
cg01340163	KDR	4	55990582	rs55916282	4	55993306	A	G	0.172962	0.0132884	0.015999	0.406213	0.281762	0.043627	1.06e-10	0.0471618	0.0572496	0.410057	0.410057	0.846897	0.850247	8	1.05(0.94 - 1.17)
cg01346915	UBE2I	16	1370586	rs12930585	16	1357511	A	G	0.114314	0.0110109	0.0213543	0.606113	-0.283097	0.0496992	1.23e-08	-0.0388945	0.0757395	0.607581	0.607581	0.921482	0.963332	20	0.96(0.83 - 1.12)
cg01354782	ITPR2	12	26522758	rs61914393	12	26590774	A	G	0.0596421	-0.0215711	0.0237433	0.363607	-0.374751	0.0650814	8.5e-09	0.0575611	0.0641413	0.369499	0.369499	0.831945	0.627536	8	1.06(0.93 - 1.20)
cg01354879	ME1	6	84140050	rs7751382	6	84176515	G	A	0.301193	-0.0121639	0.0139953	0.38477	0.286254	0.0355592	8.27e-16	-0.0424933	0.0491753	0.387522	0.387522	0.840289	0.513921	20	0.96(0.87 - 1.06)
cg01359822	ETS2	21	40176597	rs1209953	21	40180383	A	T	0.414513	-0.0017782	0.0127311	0.888918	0.907965	0.0277738	2.07e-234	-0.00195845	0.0140217	0.888919	0.550753	0.982793	0.411118	20	1.00(0.97 - 1.03)
cg01385327	FGFR2	10	123356336	rs2901293	10	123212302	G	A	0.483101	-0.0094326	0.0122619	0.441738	0.558536	0.0315486	3.91e-70	-0.0168881	0.0219744	0.442169	0.313402	0.862456	0.225501	20	0.98(0.94 - 1.03)
cg01386425	KSR2	12	118407487	rs4259907	12	118419387	T	C	0.473161	0.0110443	0.0124577	0.375324	0.218823	0.0322256	1.12e-11	0.0504714	0.0574137	0.379356	0.124385	0.836055	0.103826	20	1.05(0.94 - 1.18)
cg01387625	PAX8	2	114035193	rs1374161	2	114034627	A	G	0.464215	-0.00562881	0.0123212	0.647787	-0.394113	0.0306778	8.96e-38	0.0142822	0.0312829	0.647994	0.580304	0.934772	0.0413796	20	1.01(0.95 - 1.08)
cg01403123	HDAC4	2	240287795	rs34624648	2	240283362	C	T	0.149105	0.0088824	0.0185048	0.631224	-0.439689	0.0440409	1.8e-23	-0.0202015	0.0421347	0.631618	0.657804	0.928981	0.497942	20	0.98(0.90 - 1.06)
cg01406280	CCND1	11	69454447	rs2930975	11	69451837	C	G	0.494036	-0.0222614	0.0122796	0.0698509	0.232162	0.0322946	6.53e-13	-0.0958873	0.0545482	0.078774	0.078774	0.535202	0.0249704	20	0.91(0.82 - 1.01)
cg01413281	CHUK	10	101989592	rs17883397	10	101989593	C	G	0.0149105	0.0123451	0.0505062	0.8069	1.8872	0.134394	8.59e-45	0.00654149	0.0267666	0.806929	0.962799	0.971493	0.693658	12	1.01(0.96 - 1.06)
cg01418527	FSCN1	7	5631189	rs56206206	7	5631015	G	T	0.357853	-0.0184336	0.0132493	0.164138	1.07845	0.027546	0	-0.0170927	0.0122933	0.164404	0.338742	0.675587	0.0294281	20	0.98(0.96 - 1.01)
cg01424901	RAP1GAP	1	21948680	rs3753782	1	21879524	G	A	0.166998	0.0186787	0.0164688	0.256716	0.494353	0.0422269	1.17e-31	0.0377841	0.0334698	0.258939	0.150967	0.756289	0.0705645	20	1.04(0.97 - 1.11)
cg01436487	MAD1L1	7	1890148	rs7783715	7	1923385	T	C	0.37674	0.00600573	0.0124652	0.629948	0.661525	0.0313308	5.89e-99	0.00907861	0.018848	0.630037	0.223096	0.928947	0.0699636	20	1.01(0.97 - 1.05)
cg01442843	RASSF5	1	206729040	rs6669685	1	206734044	C	T	0.333996	0.0262746	0.0125704	0.0366002	0.322882	0.0344642	7.35e-21	0.0813752	0.039889	0.0413464	0.0559168	0.416868	0.0299487	20	1.08(1.00 - 1.17)
cg01458105	STK32C	10	134045514	rs10870273	10	134046136	A	G	0.247515	0.0120577	0.0138901	0.385351	1.4215	0.0217028	0	0.00848238	0.0097723	0.385393	0.0716242	0.83953	0.569348	20	1.01(0.99 - 1.03)
cg01464730	RPTOR	17	78809873	rs2176030	17	78809957	G	A	0.389662	0.00939018	0.0127679	0.462064	0.595704	0.0316114	3.25e-79	0.0157632	0.0214496	0.462405	0.432166	0.870511	0.708258	20	1.02(0.97 - 1.06)
cg01475538	RRAS2	11	14381234	rs10832242	11	14340504	C	T	0.383698	-0.014802	0.0126322	0.24129	0.263433	0.0347739	3.57e-14	-0.0561888	0.0485224	0.246865	0.246865	0.746836	0.967169	20	0.95(0.86 - 1.04)
cg01484915	RASSF4	10	45458834	rs10900147	10	45459102	T	C	0.475149	0.02061	0.0122706	0.0930304	-0.576372	0.031244	5.47e-76	-0.0357582	0.0213774	0.0943853	0.00587476	0.573151	0.367621	20	0.96(0.93 - 1.01)
cg01501406	DOT1L	19	2197161	rs7248941	19	2190690	C	T	0.527833	-0.00863306	0.0122681	0.48162	0.244679	0.0317683	1.34e-14	-0.0352832	0.0503484	0.48344	0.48344	0.880491	0.0177373	20	0.97(0.87 - 1.07)
cg01516792	RPTOR	17	78779140	rs12149993	17	78754499	G	C	0.388668	-0.0107315	0.0126518	0.396316	0.342671	0.033925	5.48e-24	-0.0313172	0.0370511	0.397975	0.85651	0.842684	0.474282	20	0.97(0.90 - 1.04)
cg01546563	GATA4	8	11567189	rs2409813	8	11570224	G	A	0.0984095	0.00582032	0.0216412	0.787971	0.799995	0.0539207	8.51e-50	0.00727545	0.0270561	0.788005	0.381378	0.967423	0.648985	20	1.01(0.96 - 1.06)
cg01558923	TGFB2	1	218520959	rs10482724	1	218520843	A	G	0.163022	0.000304397	0.0168366	0.985575	0.512457	0.0446625	1.78e-30	0.000593996	0.0328547	0.985576	0.985576	0.997301	0.898859	20	1.00(0.94 - 1.07)
cg01561259	RPTOR	17	78560781	rs7210730	17	78629025	G	A	0.253479	-0.00715247	0.0130205	0.582783	0.481686	0.036263	2.9e-40	-0.0148488	0.0270542	0.583105	0.647119	0.915532	0.165957	20	0.99(0.93 - 1.04)
cg01563973	MUC4	3	195530532	rs6791220	3	195529768	A	G	0.317097	0.00531251	0.014647	0.716827	0.307478	0.0338353	1.01e-19	0.0172777	0.0476739	0.717042	0.717042	0.95199	0.448599	20	1.02(0.93 - 1.12)
cg01577475	PAX8	2	114033581	rs7563094	2	113989327	C	T	0.392644	-0.0167537	0.0123926	0.176404	-0.579085	0.0326325	1.86e-70	0.0289313	0.0214623	0.177657	0.130306	0.688166	0.0364602	20	1.03(0.99 - 1.07)
cg01581050	HIPK2	7	139256124	rs73156855	7	139307004	C	T	0.0188867	0.0525392	0.0568617	0.355496	-0.954847	0.139419	7.45e-12	-0.0550237	0.0600901	0.359831	0.359831	0.825728	0.786947	6	0.95(0.84 - 1.06)
cg01585852	MIF	22	24235823	rs5751775	22	24266726	T	C	0.390656	-0.01365	0.0126949	0.28227	0.498952	0.031614	4.1e-56	-0.0273573	0.0255021	0.283384	0.850405	0.771436	0.220227	20	0.97(0.93 - 1.02)
cg01588748	SYT1	12	79258386	rs73349595	12	79368407	A	G	0.309145	0.0225227	0.0139264	0.105821	0.214631	0.034079	3.01e-10	0.104937	0.0669906	0.117245	0.117245	0.615743	0.733659	14	1.11(0.97 - 1.27)
cg01617117	EIF2AK2	2	37384381	rs11899117	2	37383772	A	G	0.415507	-0.00668085	0.0122874	0.586637	-0.593186	0.0324398	1.07e-74	0.0112627	0.0207234	0.586803	0.742067	0.915532	0.114003	20	1.01(0.97 - 1.05)
cg01619562	ITPK1	14	93500118	rs138585562	14	94303360	A	G	0.0159046	-0.0110203	0.0379608	0.771581	-0.746793	0.131293	1.29e-08	0.0147568	0.050898	0.77187	0.77187	0.965063	0.412419	3	1.01(0.92 - 1.12)
cg01624571	SMAD3	15	67417697	rs11631380	15	67427189	T	C	0.322068	0.000596008	0.0124435	0.961798	0.26182	0.033694	7.82e-15	0.00227641	0.0475279	0.961799	0.961799	0.993921	0.0243903	19	1.00(0.91 - 1.10)
cg01634119	GMPS	3	155588010	rs11706359	3	155588148	T	C	0.428429	-0.0121731	0.0127838	0.340981	0.201752	0.0324852	5.28e-10	-0.0603368	0.0641043	0.346587	0.346587	0.816491	0.701525	20	0.94(0.83 - 1.07)
cg01637175	KCNJ12	17	21281507	rs4986044	17	21261560	T	C	0.496024	-0.000765263	0.0122538	0.950204	-1.00385	0.0265295	0	0.000762326	0.0122068	0.950204	0.995336	0.991683	0.664162	20	1.00(0.98 - 1.02)
cg01644798	GATA4	8	11617305	rs12458	8	11617240	T	A	0.321074	-0.00433396	0.0132977	0.744486	0.486868	0.034031	1.99e-46	-0.00890172	0.0273199	0.74455	0.325827	0.959117	0.65399	20	0.99(0.94 - 1.05)
cg01647308	HDAC4	2	240302797	rs2048764	2	240301377	T	C	0.350895	0.000261957	0.0128596	0.983748	0.330643	0.0346754	1.49e-21	0.000792265	0.0388928	0.983748	0.983748	0.996872	0.864826	20	1.00(0.93 - 1.08)
cg01663696	NANOG	12	7942817	rs12821889	12	7942556	G	C	0.399602	0.00616636	0.0123854	0.618573	0.45323	0.0327686	1.65e-43	0.0136054	0.0273447	0.6188	0.441186	0.925005	0.287019	17	1.01(0.96 - 1.07)
cg01664727	RUNX1	21	36258423	rs56045941	21	36421331	C	T	0.167992	-0.0329679	0.015944	0.0386653	-0.370422	0.0416556	5.98e-19	0.089001	0.0441911	0.0440094	0.256872	0.428238	0.545307	20	1.09(1.00 - 1.19)
cg01667133	DDB2	11	47236414	rs4237547	11	47236405	C	G	0.347913	0.0197988	0.0125217	0.113842	0.537085	0.0343144	3.22e-55	0.0368634	0.0234328	0.115683	0.0218217	0.612728	0.000475484	20	1.04(0.99 - 1.09)
cg01667634	EHMT2	6	31860439	rs115699278	6	31860832	T	C	0.0139165	-0.0916741	0.108858	0.399707	1.24413	0.16549	5.57e-14	-0.0736853	0.0880445	0.402643	0.551314	0.843292	0.145118	20	0.93(0.78 - 1.10)
cg01677310	SIN3B	19	16989293	rs75693448	19	16995072	T	C	0.110338	0.0196339	0.0182963	0.283223	-0.314413	0.0494696	2.08e-10	-0.0624462	0.0590156	0.289996	0.289996	0.7763	0.109854	7	0.94(0.84 - 1.05)
cg01684562	TTK	6	80713632	rs239556	6	80720742	A	T	0.441352	-0.0130956	0.0121904	0.282708	-0.24234	0.0324395	7.99e-14	0.0540382	0.0508204	0.287638	0.287638	0.77477	0.932674	20	1.06(0.96 - 1.17)
cg01693350	WT1	11	32452187	rs12575247	11	32452524	C	G	0.166998	-0.0228262	0.0163754	0.163338	-0.324521	0.0491918	4.19e-11	0.0703381	0.0515743	0.172624	0.172624	0.683319	0.59264	20	1.07(0.97 - 1.19)
cg01697477	RARB	3	25614606	rs1656455	3	25611626	T	C	0.0914513	-0.00918195	0.0193339	0.634848	-1.78214	0.0365413	0	0.00515219	0.0108492	0.634864	0.986253	0.92997	0.433595	20	1.01(0.98 - 1.03)
cg01704698	CRISPLD2	16	84941294	rs4783099	16	84941329	T	C	0.369781	0.0188325	0.0132101	0.15398	-0.613683	0.0326553	8.65e-79	-0.0306877	0.0215878	0.155163	0.358486	0.664219	0.973074	20	0.97(0.93 - 1.01)
cg01706566	BNIP3L	8	26239922	rs10503784	8	26198032	A	T	0.0984095	-0.0391107	0.016679	0.0190318	-0.957602	0.0486236	2.42e-86	0.0408423	0.0175405	0.0198877	0.050965	0.29849	0.0784184	20	1.04(1.01 - 1.08)
cg01718365	KDM1A	1	23345643	rs74355150	1	23353819	A	C	0.0765408	-0.0120334	0.0219683	0.583855	0.374585	0.062419	1.96e-09	-0.0321246	0.0588909	0.585414	0.585414	0.915532	0.862708	13	0.97(0.86 - 1.09)
cg01719223	MAD1L1	7	2205727	rs17186327	7	2216549	A	G	0.184891	0.0239749	0.0181618	0.186811	0.308441	0.040577	2.93e-14	0.0777292	0.0597639	0.193393	0.193393	0.703987	0.159529	20	1.08(0.96 - 1.22)
cg01723876	RAP1GAP	1	21978856	rs2625408	1	21979230	C	T	0.371769	0.0100408	0.0124333	0.419336	-0.41265	0.0324649	5.16e-37	-0.0243325	0.0301911	0.420273	0.734241	0.851302	0.639733	14	0.98(0.92 - 1.04)
cg01730970	MAP3K6	1	27687074	rs35659744	1	27687466	T	G	0.26839	0.0164385	0.0141245	0.244493	-0.360155	0.035242	1.62e-24	-0.0456429	0.0394714	0.247536	0.263038	0.747578	0.249667	20	0.96(0.88 - 1.03)
cg01738095	ASXL2	2	26101831	rs150401946	2	26031240	T	C	0.0457256	-0.00129432	0.0357815	0.971144	-1.07085	0.0669794	1.55e-57	0.00120868	0.0334141	0.971145	0.355987	0.995547	0.813851	20	1.00(0.94 - 1.07)
cg01742357	RAPGEF4	2	173753732	rs6433382	2	173662354	G	A	0.296223	-0.0162019	0.0129937	0.212433	-0.245056	0.0351474	3.12e-12	0.066115	0.0538646	0.219661	0.277484	0.726276	0.756469	20	1.07(0.96 - 1.19)
cg01768131	SIRT7	17	79869861	rs41283365	17	80044211	A	G	0.171968	-0.0313695	0.0165763	0.0584336	-0.250392	0.0405052	6.34e-10	0.125282	0.069234	0.0703677	0.0703677	0.512193	0.114982	12	1.13(0.99 - 1.30)
cg01769468	CLCA2	1	86888585	rs79518253	1	86893696	A	G	0.05666	0.0161035	0.0326961	0.622351	-2.01303	0.0510196	0	-0.00799962	0.0162435	0.622378	0.244385	0.926075	0.273852	20	0.99(0.96 - 1.02)
cg01770232	IL6	7	22766155	rs1800796	7	22766246	C	G	0.0477137	-0.112385	0.0360857	0.00184325	1.46113	0.0624146	3.37e-121	-0.0769164	0.0249147	0.00202057	0.00935376	0.0649755	0.010768	20	0.93(0.88 - 0.97)
cg01771737	HDAC4	2	240199147	rs13395299	2	240202011	T	A	0.395626	-0.00148505	0.0124527	0.905073	-0.599544	0.0322681	4.66e-77	0.00247697	0.0207707	0.905075	0.735248	0.985208	0.390763	20	1.00(0.96 - 1.04)
cg01774878	ORAI1	12	122063005	rs73227920	12	122061034	C	T	0.180915	-0.0184743	0.0174006	0.28837	0.770951	0.0419522	2.01e-75	-0.023963	0.0226079	0.289173	0.744274	0.775818	0.218078	20	0.98(0.93 - 1.02)
cg01775612	TGFB1I1	16	31484199	rs13143	16	31489033	T	C	0.255467	-0.0119127	0.0139025	0.391514	-0.333638	0.0352569	2.99e-21	0.0357055	0.0418399	0.393447	0.684921	0.842304	0.134393	20	1.04(0.95 - 1.12)
cg01777121	WNT5A	3	55517224	rs504849	3	55522939	C	T	0.502982	0.0185375	0.0123196	0.132397	-0.414624	0.031769	6.25e-39	-0.0447091	0.0299095	0.134963	0.194243	0.640192	0.174767	20	0.96(0.90 - 1.01)
cg01783282	EEF1E1	6	8103016	rs2327020	6	8108610	C	T	0.474155	-0.00642008	0.0122672	0.600728	-0.309063	0.0319089	3.46e-22	0.0207727	0.0397495	0.601259	0.601259	0.920444	0.859292	20	1.02(0.94 - 1.10)
cg01784063	MUC4	3	195486805	rs2688527	3	195486778	G	A	0.287276	-0.0027597	0.0133102	0.835746	0.358456	0.0330957	2.46e-27	-0.00769885	0.0371388	0.835776	0.835776	0.977011	0.383568	20	0.99(0.92 - 1.07)
cg01786275	HDAC4	2	240006231	rs3791376	2	240009676	T	C	0.275348	0.00465102	0.0133917	0.728361	-0.201947	0.035461	1.23e-08	-0.0230309	0.0664361	0.728845	0.728845	0.955271	0.0644554	15	0.98(0.86 - 1.11)
cg01788910	CBS	21	44473568	rs2839619	21	44436177	G	A	0.461233	0.0211219	0.0122786	0.0853924	0.895667	0.0275547	9.06e-232	0.0235823	0.0137281	0.0858301	0.598783	0.552295	0.976112	20	1.02(1.00 - 1.05)
cg01798157	BTG2	1	203276595	rs7548240	1	203283968	C	G	0.141153	0.00363595	0.019051	0.84864	-0.38592	0.0426916	1.57e-19	-0.0094215	0.0493761	0.848674	0.22817	0.978489	0.981758	11	0.99(0.90 - 1.09)
cg01814191	DUSP6	12	89744524	rs190636987	12	89747396	T	G	0.028827	-0.00654375	0.0296047	0.825063	-0.534202	0.0932004	9.94e-09	0.0122496	0.0554598	0.825191	0.825191	0.974623	0.258698	7	1.01(0.91 - 1.13)
cg01824511	FOXA1	14	38064456	rs10132648	14	38542752	A	G	0.422465	0.0048451	0.0122655	0.692829	0.197877	0.0324136	1.03e-09	0.0244854	0.0621151	0.693438	0.693438	0.946792	0.111946	16	1.02(0.91 - 1.16)
cg01824804	LOX	5	121413478	rs840462	5	121418646	A	C	0.420477	0.00572132	0.0124519	0.645894	0.175128	0.031931	4.14e-08	0.0326693	0.0713507	0.647046	0.647046	0.934275	0.958387	8	1.03(0.90 - 1.19)
cg01839993	DDIT4	10	74034644	rs7070702	10	73907630	C	A	0.352883	-0.00773792	0.0131989	0.557704	-0.187823	0.0324044	6.78e-09	0.0411978	0.0706314	0.559705	0.559705	0.907596	0.244793	20	1.04(0.91 - 1.20)
cg01855013	TGFB1I1	16	31489209	rs9926717	16	31471378	G	A	0.257455	-0.0152876	0.0141963	0.281537	0.775121	0.0322273	8.02e-128	-0.0197228	0.0183333	0.282019	0.845002	0.771427	0.166094	20	0.98(0.95 - 1.02)
cg01859191	MAD1L1	7	2250274	rs1637731	7	2260499	T	C	0.237575	0.0153806	0.0159287	0.334249	0.354865	0.0373344	2e-21	0.0433421	0.0451176	0.33673	0.33673	0.810679	0.559868	20	1.04(0.96 - 1.14)
cg01873886	BMP4	14	54419825	rs8014071	14	54431500	G	A	0.397614	-0.00176026	0.0127725	0.890386	0.348265	0.0332314	1.07e-25	-0.00505437	0.0366778	0.890395	0.890395	0.98297	0.298561	12	0.99(0.93 - 1.07)
cg01874867	PON1	7	94954059	rs705379	7	94953895	A	G	0.487078	0.00253594	0.0127899	0.842828	1.04769	0.0244809	0	0.00242051	0.0122079	0.84283	0.090712	0.977398	0.785567	20	1.00(0.98 - 1.03)
cg01880437	RBPJ	4	26321873	rs7657866	4	26322042	A	G	0.0944334	0.0182918	0.0202656	0.366736	-0.367209	0.0550322	2.51e-11	-0.049813	0.0556908	0.371077	0.371077	0.832614	0.434911	17	0.95(0.85 - 1.06)
cg01882498	LIN54	4	83934956	rs6535425	4	83923503	T	C	0.202783	0.00201438	0.0158382	0.898794	-0.637013	0.0388935	2.73e-60	-0.00316223	0.024864	0.898797	0.795245	0.984373	0.0365366	20	1.00(0.95 - 1.05)
cg01886004	MAD1L1	7	1923613	rs73048126	7	1939252	C	G	0.027833	0.0705375	0.039244	0.0722708	-1.79497	0.083876	1.33e-101	-0.0392972	0.0219402	0.0732769	0.346183	0.519978	0.827996	20	0.96(0.92 - 1.00)
cg01889684	MUC4	3	195477778	rs2291652	3	195477791	A	G	0.45825	-0.0128535	0.0123152	0.296619	0.754901	0.0301939	5.84e-138	-0.0170267	0.0163279	0.29704	0.372259	0.782225	0.147861	20	0.98(0.95 - 1.02)
cg01889893	ERRFI1	1	8085193	rs226242	1	8033468	G	A	0.408549	0.0308428	0.0127199	0.0153182	0.324545	0.0327916	4.28e-23	0.095034	0.0403521	0.0185169	0.0527272	0.287852	0.0845733	20	1.10(1.02 - 1.19)
cg01899253	FLT1	13	29070056	rs55927955	13	29069039	A	G	0.0745527	-0.0245286	0.0266619	0.35758	0.367475	0.058752	3.98e-10	-0.066749	0.073335	0.36272	0.36272	0.827441	0.246831	20	0.94(0.81 - 1.08)
cg01909856	NOTCH1	9	139438290	rs35116034	9	139421837	T	C	0.144135	0.00568328	0.0169168	0.736905	-0.26854	0.0470439	1.14e-08	-0.0211636	0.0631045	0.737343	0.737343	0.957521	0.331779	10	0.98(0.87 - 1.11)
cg01910639	S100A6	1	153507779	rs7534343	1	153484148	T	C	0.101392	0.00245966	0.021941	0.910741	-0.441299	0.0470994	7.29e-21	-0.00557368	0.0497227	0.910748	0.991924	0.98572	0.144318	18	0.99(0.90 - 1.10)
cg01915822	ADCK5	8	145596918	rs2272664	8	145577999	A	T	0.422465	0.013729	0.0122934	0.264089	-0.234382	0.0330182	1.26e-12	-0.0585754	0.0530955	0.269937	0.269937	0.764118	0.0535468	10	0.94(0.85 - 1.05)
cg01921059	MET	7	116328032	rs35775721	7	116339672	T	C	0.0417495	-0.0205752	0.0276349	0.456552	-2.78474	0.0756772	2.02e-296	0.00738856	0.00992573	0.456644	0.232037	0.868136	0.966493	20	1.01(0.99 - 1.03)
cg01942751	HDAC4	2	240031635	rs75384151	2	240029134	T	G	0.114314	-0.0171899	0.0191725	0.369937	0.321818	0.0501027	1.33e-10	-0.0534149	0.0601532	0.37455	0.37455	0.834127	0.265282	10	0.95(0.84 - 1.07)
cg01945183	DDAH2	6	31696867	rs9266245	6	31325702	A	G	0.201789	-0.128713	0.0148255	3.89e-18	-0.201065	0.0352388	1.16e-08	0.640155	0.134254	1.86e-06	2.86e-08	0.000135262	5.28e-09	20	1.90(1.46 - 2.47)
cg01952989	MAD1L1	7	1986334	rs57871170	7	1925273	A	G	0.0407555	0.0357173	0.0340824	0.294653	-1.08056	0.0752681	9.75e-47	-0.0330544	0.0316253	0.295936	0.760317	0.78158	0.204677	20	0.97(0.91 - 1.03)
cg01955533	CDKN1A	6	36650733	rs57978061	6	36618016	A	G	0.083499	0.0146574	0.0232864	0.529061	0.338371	0.0602564	1.96e-08	0.0433175	0.0692501	0.531628	0.531628	0.898398	0.00437563	8	1.04(0.91 - 1.20)
cg01983454	SIRT6	19	4174165	rs75624033	19	4188143	A	C	0.129225	0.00937407	0.0180275	0.603073	0.289599	0.0495534	5.09e-09	0.0323691	0.0624958	0.604499	0.604499	0.920876	0.139302	5	1.03(0.91 - 1.17)
cg01984237	FXN	9	71682105	rs3793456	9	71673033	A	G	0.409543	0.0114065	0.0122723	0.352656	-0.426119	0.0318865	9.87e-41	-0.0267684	0.0288698	0.353817	0.122672	0.82162	0.00916518	20	0.97(0.92 - 1.03)
cg01988009	NR1H2	19	50881509	rs11880305	19	50880475	T	C	0.32505	-0.00166405	0.0133279	0.900639	-0.721446	0.0326966	6.88e-108	0.00230655	0.0184742	0.90064	0.947361	0.984395	0.6645	20	1.00(0.97 - 1.04)
cg02004337	MARCKS	6	114181482	rs6920267	6	114204104	T	C	0.395626	0.0082053	0.0122148	0.501742	-0.42702	0.0321812	3.49e-40	-0.0192153	0.0286414	0.50229	0.499697	0.888786	0.767106	20	0.98(0.93 - 1.04)
cg02013846	SORBS2	4	186801087	rs35318302	4	186800793	C	G	0.27833	-0.0254735	0.0135168	0.0594865	0.368972	0.0369464	1.74e-23	-0.069039	0.0372802	0.0640409	0.175123	0.496208	0.854706	20	0.93(0.87 - 1.00)
cg02017208	HSP90AA1	14	102547744	rs4947	14	102550803	G	A	0.159046	0.0128814	0.0153982	0.402844	-0.562495	0.0442413	4.93e-37	-0.0229005	0.027434	0.40386	0.181589	0.843818	0.43838	20	0.98(0.93 - 1.03)
cg02033669	RPTOR	17	78917019	rs9901846	17	78895153	A	G	0.44831	0.0144467	0.0122708	0.239066	0.205526	0.0324147	2.29e-10	0.0702915	0.060725	0.247053	0.247053	0.747102	0.373026	20	1.07(0.95 - 1.21)
cg02035751	RASSF5	1	206729099	rs67223538	1	206730691	C	G	0.255467	0.00323535	0.0157123	0.83686	-0.252673	0.0396799	1.92e-10	-0.0128045	0.0622169	0.836944	0.836944	0.97705	0.441648	15	0.99(0.87 - 1.12)
cg02043791	FGFR1	8	38322629	rs138012741	8	38323693	G	A	0.0318091	0.064483	0.0389694	0.0979836	-1.38388	0.0974229	8.54e-46	-0.0465957	0.0283499	0.10026	0.679713	0.586176	0.107382	18	0.95(0.90 - 1.01)
cg02043895	SIK1	21	44835697	rs117569301	21	45070549	G	T	0.0159046	0.0450289	0.0517265	0.384017	-0.649825	0.107041	1.27e-09	-0.0692939	0.0804149	0.38885	0.526743	0.840371	0.395809	4	0.93(0.80 - 1.09)
cg02049217	DLC1	8	13191645	rs3860047	8	13149535	T	G	0.116302	0.0187885	0.0177075	0.288668	-0.404996	0.0461703	1.76e-18	-0.0463918	0.0440413	0.292172	0.557507	0.778388	0.958177	20	0.95(0.88 - 1.04)
cg02065750	PDGFB	22	39639859	rs5750781	22	39634434	A	C	0.297217	0.00209267	0.0136392	0.878059	-0.372248	0.0362707	1.03e-24	-0.00562171	0.0366442	0.878072	0.878072	0.981074	0.602103	15	0.99(0.93 - 1.07)
cg02066184	AGR2	7	16841504	rs13237401	7	16853866	T	A	0.363817	-0.0146048	0.0131564	0.26696	-0.212937	0.0331455	1.32e-10	0.0685873	0.062701	0.274008	0.274008	0.766661	0.528294	20	1.07(0.95 - 1.21)
cg02066343	ITPR3	6	33590458	rs7769019	6	33598642	G	A	0.0407555	0.0251432	0.0349407	0.471774	-0.468737	0.0842126	2.6e-08	-0.0536403	0.0751625	0.475439	0.475439	0.877081	0.00442987	20	0.95(0.82 - 1.10)
cg02069721	CRISPLD2	16	84866208	rs8051450	16	84867037	C	T	0.286282	0.00690897	0.0142558	0.62793	-0.212578	0.0364909	5.69e-09	-0.0325008	0.067293	0.629114	0.629114	0.928603	0.232865	15	0.97(0.85 - 1.10)
cg02083559	SOX5	12	24103358	rs6487366	12	24103350	G	C	0.351889	0.0249057	0.0129178	0.0538534	-0.300978	0.0354053	1.88e-17	-0.0827492	0.0440094	0.0600724	0.0600724	0.484029	0.400482	20	0.92(0.84 - 1.00)
cg02088347	ENO1	1	8923969	rs10864368	1	8918313	T	C	0.478131	-0.00224395	0.0122362	0.854495	0.178921	0.0309992	7.84e-09	-0.0125416	0.0684233	0.854568	0.854568	0.978919	0.274229	13	0.99(0.86 - 1.13)
cg02089629	VENTX	10	135050933	rs1054776	10	135055349	G	A	0.101392	0.0120835	0.0236511	0.609417	-0.414986	0.0564552	1.97e-13	-0.0291179	0.05713	0.610278	0.564225	0.922216	0.746987	20	0.97(0.87 - 1.09)
cg02119577	ETS2	21	40195074	rs1051425	21	40195485	T	C	0.476143	0.0133239	0.012555	0.28858	-1.18684	0.020986	0	-0.0112264	0.0105804	0.288665	0.90849	0.775709	0.426764	20	0.99(0.97 - 1.01)
cg02131513	UBE2I	16	1358964	rs10903005	16	1377578	G	C	0.111332	0.0168527	0.021922	0.442037	-0.424467	0.0493769	8.22e-18	-0.0397032	0.0518521	0.443854	0.215708	0.863044	0.99407	20	0.96(0.87 - 1.06)
cg02139338	STK32C	10	134108333	rs10781567	10	134105069	G	T	0.348907	-0.00972021	0.0132104	0.461852	-0.456637	0.0326475	1.87e-44	0.0212865	0.0289698	0.462471	0.514075	0.870528	0.0506155	20	1.02(0.97 - 1.08)
cg02161262	BIN1	2	127865248	rs28434131	2	127850292	G	A	0.134195	-0.00557255	0.0176397	0.752071	0.423571	0.0420222	6.79e-24	-0.0131561	0.0416656	0.752189	0.88896	0.960424	0.762398	20	0.99(0.91 - 1.07)
cg02166842	EGFR	7	55179471	rs759158	7	55179209	G	T	0.414513	-0.00744608	0.0128749	0.563034	0.20485	0.0324853	2.86e-10	-0.0363489	0.063114	0.564667	0.564667	0.908946	0.187955	8	0.96(0.85 - 1.09)
cg02173030	STK32C	10	134041506	rs2818397	10	134070399	G	A	0.347913	0.0185174	0.0128759	0.150393	0.224629	0.0339351	3.61e-11	0.0824354	0.0586579	0.159915	0.159915	0.66918	0.913127	20	1.09(0.97 - 1.22)
cg02173128	CHD5	1	6202177	rs56906051	1	7076110	A	T	0.0119284	0.080682	0.18337	0.65994	-0.833532	0.152331	4.45e-08	-0.0967953	0.220702	0.660966	0.660966	0.938331	0.129271	3	0.91(0.59 - 1.40)
cg02183170	LGALS3	14	55595698	rs17253695	14	55574610	T	A	0.327038	-0.0245824	0.012369	0.0468759	-0.409938	0.0335842	2.88e-34	0.0599661	0.0305702	0.0498103	0.0717644	0.450721	0.0930484	20	1.06(1.00 - 1.13)
cg02185248	RPTOR	17	78748494	rs7221610	17	78746716	G	A	0.280318	-0.00812617	0.0135549	0.548839	0.625594	0.0354374	9.56e-70	-0.0129895	0.0216797	0.549069	0.672049	0.904307	0.675832	20	0.99(0.95 - 1.03)
cg02192228	OXTR	3	8809536	rs11711703	3	8806314	G	A	0.172962	-0.0153124	0.015824	0.333209	0.258512	0.0434205	2.62e-09	-0.0592329	0.0620151	0.339509	0.769016	0.812221	0.562228	20	0.94(0.83 - 1.06)
cg02194684	PDZD2	5	31853945	rs62360853	5	31853807	T	C	0.101392	0.00806264	0.0236789	0.733481	0.920431	0.0422629	3.69e-105	0.00875963	0.025729	0.733512	0.830781	0.956696	0.496091	20	1.01(0.96 - 1.06)
cg02198044	NEDD4	15	56286336	rs4144243	15	56281748	C	T	0.218688	-0.00518315	0.0148395	0.726879	-0.41721	0.0355969	1e-31	0.0124234	0.0355842	0.726995	0.726995	0.954656	0.942358	20	1.01(0.94 - 1.09)
cg02201753	VENTX	10	135052900	rs3008367	10	135040140	A	G	0.370775	-0.0125044	0.0126911	0.324482	-0.305597	0.033414	5.92e-20	0.0409179	0.0417692	0.327273	0.327273	0.806375	0.259881	20	1.04(0.96 - 1.13)
cg02203513	UBE2I	16	1369140	rs6600135	16	1362199	G	A	0.115308	0.0122397	0.0214067	0.567478	-1.07597	0.0474481	7.58e-114	-0.0113755	0.0199015	0.567601	0.483104	0.909861	0.999991	20	0.99(0.95 - 1.03)
cg02205181	NFKB2	10	104154811	rs149596979	10	103131862	G	T	0.0457256	0.0155941	0.0203304	0.443061	0.726659	0.0744656	1.7e-22	0.02146	0.0280642	0.444465	0.257454	0.863184	0.334218	20	1.02(0.97 - 1.08)
cg02210151	FGFR2	10	123356041	rs2901293	10	123212302	G	A	0.483101	-0.0094326	0.0122619	0.441738	1.20079	0.019561	0	-0.00785532	0.0102123	0.441774	0.727379	0.862142	0.284182	20	0.99(0.97 - 1.01)
cg02216481	ALOX15B	17	7942137	rs7217311	17	7954273	A	G	0.201789	-0.000522065	0.0174016	0.976066	0.557573	0.0417796	1.26e-40	-0.000936317	0.0312096	0.976066	0.409239	0.996636	0.50953	20	1.00(0.94 - 1.06)
cg02233518	KNDC1	10	135005330	rs11101601	10	134984721	A	T	0.0318091	-0.0169183	0.0399376	0.671844	-0.8568	0.0981682	2.59e-18	0.0197459	0.0466674	0.672207	0.614336	0.941511	0.530805	4	1.02(0.93 - 1.12)
cg02240665	RPTOR	17	78683272	rs9674559	17	78715608	G	A	0.225646	-0.00904773	0.0146136	0.53583	-0.286477	0.0385688	1.11e-13	0.0315827	0.0511883	0.537241	0.537241	0.899864	0.679872	20	1.03(0.93 - 1.14)
cg02247160	CTNNB1	3	41243829	rs9814976	3	41215796	T	C	0.441352	0.00171444	0.0123351	0.889459	-0.294978	0.0316752	1.25e-20	-0.00581209	0.0418216	0.889471	0.889471	0.982901	0.950035	20	0.99(0.92 - 1.08)
cg02251850	RPTOR	17	78851503	rs2016817	17	78859004	T	C	0.252485	-0.0234628	0.0147962	0.1128	0.321685	0.0364156	1.01e-18	-0.0729373	0.0467312	0.118575	0.273596	0.616779	0.207128	18	0.93(0.85 - 1.02)
cg02254800	RPTOR	17	78924086	rs78794443	17	78930396	C	T	0.0208748	-0.00653173	0.0363261	0.857303	0.912193	0.120779	4.27e-14	-0.00716047	0.0398341	0.857343	0.725156	0.979039	0.746573	4	0.99(0.92 - 1.07)
cg02258303	FBXO31	16	87377426	rs12447487	16	87377036	C	T	0.431412	0.0242324	0.0132884	0.0682163	-0.546281	0.0309532	1.04e-69	-0.0443589	0.0244547	0.0696903	0.229229	0.510242	0.117813	20	0.96(0.91 - 1.00)
cg02263999	SMAD6	15	66994432	rs10468038	15	66987413	G	T	0.22167	0.0201006	0.015711	0.200757	-0.305998	0.038884	3.56e-15	-0.0656886	0.0520175	0.206655	0.206655	0.715681	0.407048	14	0.94(0.85 - 1.04)
cg02272667	MAD1L1	7	1922866	rs12699415	7	1909479	A	G	0.397614	0.018706	0.0124618	0.133338	-0.417439	0.0327576	3.4e-37	-0.0448113	0.0300594	0.136024	0.0795551	0.641738	0.907633	20	0.96(0.90 - 1.01)
cg02284802	RPTOR	17	78818578	rs2589151	17	78822959	G	A	0.161034	-0.00419174	0.0184608	0.820376	0.414149	0.0403947	1.15e-24	-0.0101213	0.0445862	0.820419	0.820419	0.973812	0.524142	20	0.99(0.91 - 1.08)
cg02285263	ESR1	6	152129749	rs9479131	6	152168534	T	C	0.0178926	0.0521356	0.0371325	0.160306	1.15048	0.18199	2.59e-10	0.0453165	0.0330622	0.170486	0.170486	0.682054	0.00141437	9	1.05(0.98 - 1.12)
cg02305113	MAD1L1	7	2059212	rs6948902	7	2076673	C	T	0.0447316	0.0188576	0.0279337	0.499622	-1.41495	0.07045	1.01e-89	-0.0133274	0.019753	0.499864	0.639926	0.887989	0.0201648	20	0.99(0.95 - 1.03)
cg02311337	MAD1L1	7	1955432	rs71523265	7	1909865	A	G	0.400596	-0.0079782	0.012989	0.539065	-0.225524	0.0324153	3.47e-12	0.0353764	0.0578189	0.540639	0.540639	0.901238	0.452143	20	1.04(0.93 - 1.16)
cg02335517	IL6	7	22768438	rs2066992	7	22768249	T	G	0.0477137	-0.112983	0.0360934	0.00174631	0.464756	0.0792117	4.43e-09	-0.243102	0.0880224	0.00574813	0.00574813	0.138886	0.00795821	12	0.78(0.66 - 0.93)
cg02336104	FOXP1	3	71481486	rs11128216	3	71488946	A	G	0.255467	-0.0237533	0.0137936	0.08506	0.658323	0.0372068	4.69e-70	-0.0360815	0.0210516	0.0865372	0.184209	0.554085	0.0158092	20	0.96(0.93 - 1.01)
cg02338538	CDK2AP1	12	123757892	rs7139321	12	123719528	T	G	0.345924	-0.0071167	0.012929	0.582014	-0.191928	0.0343732	2.36e-08	0.0370801	0.0676905	0.583836	0.583836	0.915532	0.136014	20	1.04(0.91 - 1.19)
cg02371408	VCAN	5	82767280	rs185967879	5	81375198	A	T	0.000994036	-0.113089	0.358519	0.752432	1.18075	0.168026	2.11e-12	-0.0957775	0.303943	0.752673	0.102366	0.960516	NA	NA	0.91(0.50 - 1.65)
cg02372201	AXL	19	41725152	rs8101985	19	41718904	G	C	0.33002	0.0187825	0.0136022	0.167327	0.301721	0.0356503	2.6e-17	0.0622513	0.0456782	0.172938	0.172938	0.683506	0.933371	12	1.06(0.97 - 1.16)
cg02383674	MAD1L1	7	2087819	rs62444906	7	2083161	T	G	0.167992	-0.00412873	0.0151381	0.785055	-0.318932	0.0428759	1.02e-13	0.0129455	0.0474969	0.785196	0.785196	0.96732	0.355505	20	1.01(0.92 - 1.11)
cg02393097	CLU	8	27473422	rs9314349	8	27474202	G	A	0.384692	0.00825304	0.0127753	0.518269	0.192418	0.0338296	1.29e-08	0.0428911	0.0668202	0.520946	0.520946	0.895307	0.740451	5	1.04(0.92 - 1.19)
cg02397499	INCENP	11	61891354	rs1675127	11	61891368	G	C	0.0586481	0.0186062	0.0181178	0.304441	0.508025	0.08154	4.65e-10	0.0366246	0.0361444	0.310924	0.310924	0.794085	0.935346	17	1.04(0.97 - 1.11)
cg02399464	SMARCD1	12	50482541	rs10747571	12	50535955	T	C	0.252485	0.00900106	0.0130472	0.490267	-0.618685	0.0362302	2.22e-65	-0.0145487	0.0211058	0.490621	0.757829	0.884199	0.907846	20	0.99(0.95 - 1.03)
cg02405213	JAK2	9	5042618	rs7036476	9	5063664	C	T	0.275348	0.00425215	0.013007	0.743734	-1.19663	0.0273715	0	-0.00355344	0.01087	0.743741	0.536322	0.958851	0.49192	20	1.00(0.98 - 1.02)
cg02405476	UBE2C	20	44441818	rs6032544	20	44422373	T	C	0.343936	0.00219383	0.0129882	0.865868	0.409644	0.0343035	7.17e-33	0.00535545	0.0317092	0.865881	0.91933	0.9801	0.792504	20	1.01(0.94 - 1.07)
cg02407308	NOTCH1	9	139400599	rs7870145	9	139401565	G	A	0.117296	0.00539431	0.0264095	0.838153	0.331026	0.0504581	5.37e-11	0.0162957	0.0798194	0.83823	0.83823	0.977184	0.356056	18	1.02(0.87 - 1.19)
cg02414175	LIN9	1	226497500	rs112289577	1	226482570	A	G	0.11332	-0.00531041	0.0204731	0.795338	0.514076	0.0483282	2e-26	-0.01033	0.0398369	0.795398	0.795398	0.968851	0.807735	20	0.99(0.92 - 1.07)
cg02420927	RAF1	3	12703582	rs2344825	3	12619083	A	G	0.373757	0.0137012	0.0131092	0.295949	0.155099	0.0191976	6.53e-16	0.0883386	0.085226	0.299959	0.444685	0.784308	0.0427215	20	1.09(0.92 - 1.29)
cg02421172	MAD1L1	7	1938701	rs73050155	7	1970419	A	G	0.0308151	0.0677818	0.0389345	0.0816978	-0.760008	0.0855353	6.37e-19	-0.0891857	0.0522031	0.0875557	0.0875557	0.557157	0.600584	20	0.91(0.83 - 1.01)
cg02428753	KCNJ12	17	21278628	rs4986044	17	21261560	T	C	0.496024	-0.000765263	0.0122538	0.950204	0.337322	0.0332541	3.53e-24	-0.00226864	0.0363274	0.950205	0.950205	0.991683	0.67127	20	1.00(0.93 - 1.07)
cg02433498	PCGF2	17	36904779	rs56171152	17	36896751	A	G	0.210736	0.00219254	0.0152111	0.885389	-0.283261	0.0397454	1.03e-12	-0.00774035	0.0537109	0.885413	0.98753	0.982228	0.472242	20	0.99(0.89 - 1.10)
cg02446225	ATG4D	19	10662782	rs6511703	19	10666450	C	T	0.244533	0.0220769	0.0150795	0.143185	-0.227026	0.0366157	5.64e-10	-0.0972437	0.0682483	0.1542	0.1542	0.663689	0.1388	15	0.91(0.79 - 1.04)
cg02455706	CRISPLD2	16	84918851	rs767049	16	84922737	C	A	0.210736	-0.00293078	0.0160694	0.855282	0.519312	0.0403158	5.75e-38	-0.00564359	0.0309468	0.855297	0.598397	0.978942	0.245205	20	0.99(0.94 - 1.06)
cg02460419	ATP6V0A2	12	124198876	rs7138503	12	124183827	G	A	0.375746	0.00407126	0.0131605	0.757052	0.631535	0.0312852	1.29e-90	0.00644661	0.0208414	0.75708	0.564756	0.961572	0.192099	20	1.01(0.97 - 1.05)
cg02474109	MAD1L1	7	1912065	rs6949794	7	1908727	A	G	0.374751	-0.0157956	0.0135715	0.244473	-0.4579	0.0320138	2.09e-46	0.0344957	0.0297365	0.24603	0.471319	0.745606	0.701227	20	1.04(0.98 - 1.10)
cg02474600	KNDC1	10	135002852	rs2998144	10	135002837	T	C	0.148111	0.00549236	0.017166	0.749002	-0.919414	0.046119	2e-88	-0.00597376	0.018673	0.749033	0.411211	0.959819	0.807748	20	0.99(0.96 - 1.03)
cg02478379	NPM1	5	170814123	rs12055255	5	170809128	C	T	0.352883	-0.002658	0.0127294	0.834598	-0.208905	0.0348844	2.12e-09	0.0127235	0.0609711	0.834697	0.834697	0.976894	0.387058	10	1.01(0.90 - 1.14)
cg02486855	SMAD3	15	67356942	rs12912472	15	67350944	C	A	0.246521	-0.0252923	0.0137362	0.0655794	-1.24177	0.0281756	0	0.020368	0.0110715	0.0658148	0.446669	0.500717	0.162807	20	1.02(1.00 - 1.04)
cg02492567	RAPGEF4	2	173792437	rs4972528	2	173921063	A	G	0.0397614	-0.0368697	0.0209421	0.0783139	-1.02602	0.0964592	2.01e-26	0.0359346	0.0206886	0.0824007	0.436402	0.542973	0.0916437	20	1.04(1.00 - 1.08)
cg02509232	KNDC1	10	134983444	rs10857683	10	134991867	A	G	0.526839	-0.00347456	0.0122427	0.776559	0.420111	0.0321343	4.66e-39	-0.00827058	0.0291485	0.77661	0.992874	0.965647	0.75795	20	0.99(0.94 - 1.05)
cg02540011	CDK5	7	150755234	rs2303931	7	150761880	A	C	0.261431	-0.019465	0.0134365	0.147431	-0.839883	0.0315909	9.79e-156	0.0231758	0.0160218	0.148031	0.227009	0.657537	0.377715	20	1.02(0.99 - 1.06)
cg02547054	VDR	12	48296637	rs4516035	12	48299826	C	T	0.422465	-0.00378238	0.0122837	0.758144	0.185653	0.0326738	1.33e-08	-0.0203734	0.066262	0.758488	0.758488	0.962136	0.398424	17	0.98(0.86 - 1.12)
cg02553054	SMARCD1	12	50478480	rs706794	12	50476158	G	T	0.343936	-0.00583548	0.0131936	0.658275	0.542585	0.0327676	1.39e-61	-0.010755	0.0243249	0.658389	0.943724	0.937725	0.926203	20	0.99(0.94 - 1.04)
cg02568153	MAD1L1	7	2184201	rs3779002	7	2183219	T	C	0.368787	-0.00429845	0.0131618	0.743982	-0.187877	0.0330778	1.35e-08	0.0228791	0.0701711	0.744389	0.744389	0.95909	0.422877	20	1.02(0.89 - 1.17)
cg02570646	MUC4	3	195497953	rs76650792	3	195505247	T	G	0.0497018	0.0367903	0.0527702	0.485691	-1.02134	0.0770297	4e-40	-0.0360214	0.0517388	0.486293	0.841429	0.881705	0.785965	9	0.96(0.87 - 1.07)
cg02583151	SIX1	14	61116211	rs115495285	14	61017656	T	G	0.0119284	0.0433316	0.0845485	0.608297	1.4935	0.125061	7.14e-33	0.0290134	0.0566631	0.608627	0.581467	0.921521	0.3832	20	1.03(0.92 - 1.15)
cg02583484	HNRNPA1	12	54677008	rs35979828	12	54685880	T	C	0.0854871	-0.0334183	0.0421674	0.42806	-0.35197	0.0639687	3.75e-08	0.0949465	0.12104	0.432794	0.432794	0.85873	0.802176	5	1.10(0.87 - 1.39)
cg02611466	CUX1	7	101901707	rs2021739	7	101901733	T	C	0.0745527	0.00529392	0.0288137	0.854226	-0.591248	0.0724111	3.21e-16	-0.00895381	0.048746	0.854262	0.854262	0.978919	0.7337	18	0.99(0.90 - 1.09)
cg02644491	CBS	21	44474019	rs2839619	21	44436177	G	A	0.461233	0.0211219	0.0122786	0.0853924	0.832802	0.0283994	5.04e-189	0.0253624	0.0147691	0.0859301	0.597773	0.552295	0.976149	20	1.03(1.00 - 1.06)
cg02645368	VENTX	10	135051233	rs2980709	10	135047809	A	G	0.45328	0.00901911	0.0124764	0.469745	0.456051	0.0325426	1.28e-44	0.0197766	0.0273939	0.470335	0.274675	0.874628	0.523116	20	1.02(0.97 - 1.08)
cg02654940	HMGA1	6	34206400	rs61175078	6	34223443	A	G	0.129225	-0.00171228	0.0177874	0.923311	-0.448711	0.047915	7.62e-21	0.00381599	0.0396432	0.923315	0.960535	0.987527	0.255596	20	1.00(0.93 - 1.08)
cg02662417	ARID1B	6	157161545	rs287899	6	157166442	T	C	0.252485	0.0069406	0.0161631	0.667625	1.11476	0.028511	0	0.00622609	0.0145001	0.667644	0.223273	0.940437	0.136805	20	1.01(0.98 - 1.04)
cg02663230	MAP4K1	19	39109626	rs34780679	19	39110649	G	A	0.130219	-0.0503235	0.0197471	0.0108218	0.74247	0.0522623	8.34e-46	-0.0677785	0.027021	0.0121292	0.151108	0.227789	0.032647	20	0.93(0.89 - 0.99)
cg02665660	HDAC4	2	240309681	rs1108519	2	240311883	A	G	0.422465	-0.00160414	0.0122826	0.89609	0.231009	0.0311001	1.1e-13	-0.00694407	0.0531776	0.896106	0.896106	0.983799	0.661201	18	0.99(0.89 - 1.10)
cg02671711	RPTOR	17	78882200	rs4969311	17	78906360	C	G	0.442346	-0.0209504	0.0123171	0.088958	-0.239835	0.0319695	6.28e-14	0.0873533	0.05266	0.0971525	0.0971525	0.579166	0.730787	20	1.09(0.98 - 1.21)
cg02673986	MAP3K6	1	27683912	rs79512993	1	27683836	G	C	0.0139165	-0.0384669	0.0377479	0.308181	-1.10701	0.116633	2.28e-21	0.0347484	0.0342949	0.310953	0.551723	0.794085	0.967071	9	1.04(0.97 - 1.11)
cg02675527	PAX8	2	114030824	rs10175462	2	113988492	A	G	0.393638	-0.0167914	0.012393	0.175446	-0.899123	0.0291325	3.72e-209	0.0186753	0.0137967	0.175862	0.0149644	0.686644	0.0431908	20	1.02(0.99 - 1.05)
cg02675920	RPTOR	17	78747934	rs9912037	17	78750348	A	C	0.389662	-0.0108361	0.012652	0.391736	0.431863	0.0331157	7.15e-39	-0.0250915	0.0293594	0.392755	0.802097	0.841984	0.418416	20	0.98(0.92 - 1.03)
cg02688948	KNDC1	10	134992447	rs41303837	10	135010690	T	C	0.0318091	-0.00299834	0.0317356	0.924729	-3.47966	0.0622286	0	0.000861676	0.00912033	0.924729	0.750705	0.987527	0.928113	8	1.00(0.98 - 1.02)
cg02695969	ARID3A	19	932813	rs117052778	19	1097461	A	G	0.0586481	-0.0248582	0.0442373	0.574165	0.504575	0.0753836	2.18e-11	-0.0492656	0.0879809	0.575508	0.575508	0.912689	0.028263	12	0.95(0.80 - 1.13)
cg02704552	SERPINE1	7	100781178	rs2227694	7	100780176	A	G	0.139165	0.00524565	0.0154832	0.734763	-0.485222	0.0440125	2.91e-28	-0.0108108	0.0319246	0.734884	0.404966	0.95702	0.234979	20	0.99(0.93 - 1.05)
cg02711929	HTRA1	10	124220396	rs2672592	10	124230750	T	G	0.354871	0.00801507	0.0125366	0.522606	0.301254	0.033754	4.46e-19	0.0266057	0.0417213	0.523669	0.523669	0.895744	0.875448	20	1.03(0.95 - 1.11)
cg02714932	VDR	12	48287192	rs4237855	12	48287203	G	A	0.363817	0.0228839	0.0126573	0.0706126	-0.432601	0.0334895	3.59e-38	-0.0528984	0.0295438	0.0733722	0.0733722	0.520116	0.348072	20	0.95(0.90 - 1.01)
cg02715705	SORBS2	4	186658766	rs62334818	4	186659171	A	G	0.15507	0.0267134	0.0207571	0.198111	-0.371556	0.0468375	2.14e-15	-0.0718961	0.0565958	0.203962	0.203962	0.713268	0.657036	20	0.93(0.83 - 1.04)
cg02721952	SIRT6	19	4182885	rs350851	19	4170378	G	A	0.127237	0.00324303	0.0180264	0.857228	0.540518	0.04971	1.54e-27	0.00599985	0.0333548	0.857247	0.101687	0.979039	0.369842	11	1.01(0.94 - 1.07)
cg02723617	CDK5	7	150755897	rs2303931	7	150761880	A	C	0.261431	-0.019465	0.0134365	0.147431	-0.528515	0.0357895	2.38e-49	0.0368296	0.0255452	0.149374	0.257053	0.658156	0.4599	20	1.04(0.99 - 1.09)
cg02737384	RASSF4	10	45470199	rs968565	10	45470188	T	C	0.300199	-0.0114138	0.0136629	0.4035	1.0352	0.0293371	9.51e-273	-0.0110257	0.013202	0.403632	0.051161	0.843818	0.331816	20	0.99(0.96 - 1.01)
cg02743256	MAD1L1	7	2109353	rs4470910	7	2071723	T	C	0.212724	-0.0032363	0.0136819	0.813015	-0.607591	0.0402902	2.18e-51	0.00532645	0.0225211	0.813037	0.926617	0.97195	0.609317	20	1.01(0.96 - 1.05)
cg02753027	PAK4	19	39616041	rs548926	19	39604778	C	T	0.397614	-0.0138352	0.0124551	0.266652	-0.251339	0.0330527	2.87e-14	0.0550461	0.050081	0.271707	0.271707	0.764988	0.430717	20	1.06(0.96 - 1.17)
cg02760218	EHMT2	6	31866586	rs2736428	6	31843924	T	C	0.349901	0.11009	0.0130733	3.73e-17	-0.872967	0.0327185	7.78e-157	-0.12611	0.0157039	9.71e-16	4.58e-52	2.29e-13	4.27e-11	20	0.88(0.85 - 0.91)
cg02763540	UHRF1	19	4914183	rs8103849	19	4909629	G	C	0.302187	-0.0272557	0.0138811	0.0495868	-0.284861	0.0342162	8.41e-17	0.0956807	0.0500663	0.0559943	0.0559943	0.470557	0.136251	20	1.10(1.00 - 1.21)
cg02769267	MAD1L1	7	1988920	rs112042509	7	1925396	A	G	0.027833	0.0810714	0.039461	0.0399303	-0.528036	0.0865392	1.05e-09	-0.153534	0.0788541	0.0515272	0.0515272	0.457187	0.884963	20	0.86(0.73 - 1.00)
cg02778334	EHMT2	6	31864682	rs137893789	6	32055486	A	G	0.0377734	0.535337	0.0319021	3.38e-63	0.377455	0.0581031	8.23e-11	1.41828	0.23411	1.38e-09	1.38e-09	1.59e-07	1.69e-09	18	4.13(2.61 - 6.53)
cg02780743	GDF15	19	18496932	rs1059022	19	18499151	T	C	0.17495	0.0238801	0.0154463	0.122103	0.463787	0.0410398	1.3e-29	0.0514894	0.0336149	0.125586	0.253014	0.627384	0.00554542	20	1.05(0.99 - 1.12)
cg02796545	KL	13	33590466	rs495392	13	33592193	A	C	0.261431	0.0175923	0.0134097	0.189551	0.434851	0.0350527	2.44e-35	0.0404559	0.0310094	0.192018	0.0857317	0.702829	0.496879	18	1.04(0.98 - 1.11)
cg02799411	ITPR1	3	4794061	rs13068994	3	4794128	A	C	0.480119	0.0201217	0.0125903	0.110001	-0.199024	0.0324467	8.58e-10	-0.101102	0.0653724	0.12197	0.12197	0.621301	0.0820584	18	0.90(0.80 - 1.03)
cg02802391	HMGA2	12	66357083	rs1480469	12	66346121	G	A	0.209742	-0.0266488	0.0170875	0.118866	0.56224	0.0404478	6.3e-44	-0.0473976	0.0305825	0.121183	0.203843	0.620808	0.794425	12	0.95(0.90 - 1.01)
cg02823329	PIK3R5	17	8792092	rs34049675	17	8786501	A	G	0.285288	-0.0196971	0.0149259	0.186949	-1.43586	0.0178571	0	0.013718	0.0103965	0.187008	0.793114	0.697973	0.740294	20	1.01(0.99 - 1.03)
cg02827175	MAD1L1	7	1986245	rs57871170	7	1925273	A	G	0.0407555	0.0357173	0.0340824	0.294653	-0.652091	0.0767366	1.93e-17	-0.0547735	0.0526623	0.298298	0.58407	0.782983	0.23175	20	0.95(0.85 - 1.05)
cg02827278	ORAI1	12	122063043	rs12320939	12	122062722	T	G	0.38171	-0.00298163	0.0125981	0.81291	0.266989	0.033269	1.01e-15	-0.0111676	0.0472064	0.81299	0.81299	0.97195	0.268307	20	0.99(0.90 - 1.08)
cg02837591	GRIK2	6	101850261	rs283225	6	101756221	C	A	0.318091	-0.0045625	0.0131574	0.728769	0.276486	0.0350465	3.04e-15	-0.0165018	0.0476339	0.729021	0.729021	0.955331	0.367752	20	0.98(0.90 - 1.08)
cg02856420	CUX1	7	101571219	rs10234809	7	101529912	C	T	0.408549	0.0051337	0.0124646	0.68044	0.187154	0.0335231	2.37e-08	0.0274304	0.0667818	0.681259	0.681259	0.943544	0.901111	14	1.03(0.90 - 1.17)
cg02860797	OGG1	3	9791144	rs139748093	3	9791545	G	C	0.00795229	-0.20266	0.0934188	0.0300546	1.10703	0.077553	3.15e-46	-0.183066	0.0853556	0.0319733	0.260233	0.374053	0.141454	14	0.83(0.70 - 0.98)
cg02869559	RUNX1	21	36259067	rs56045941	21	36421331	C	T	0.167992	-0.0329679	0.015944	0.0386653	-0.437499	0.0411438	2.08e-26	0.0753555	0.0371262	0.0423858	0.250999	0.421206	0.554369	20	1.08(1.00 - 1.16)
cg02884928	AKT1	14	105251610	rs2494751	14	105262961	G	A	0.0914513	-0.0443853	0.0239642	0.0640042	-1.02235	0.0579425	1.13e-69	0.0434151	0.0235692	0.0654709	0.178892	0.50018	0.342143	20	1.04(1.00 - 1.09)
cg02887598	BIN1	2	127841945	rs58402148	2	127841945	T	C	0.200795	0.0262879	0.0159946	0.100269	-1.64459	0.0215016	0	-0.0159845	0.00972785	0.100348	0.407433	0.586176	0.634107	20	0.98(0.97 - 1.00)
cg02896941	PPARGC1A	4	23890659	rs2970876	4	23888619	G	A	0.534791	-0.00141195	0.0126727	0.911286	-0.255731	0.032125	1.71e-15	0.00552124	0.0495597	0.911295	0.911295	0.985743	0.833314	20	1.01(0.91 - 1.11)
cg02911387	CUX1	7	101723207	rs430154	7	101710835	A	T	0.177932	0.0359394	0.0185963	0.0532842	-0.539378	0.0414071	8.68e-39	-0.0666312	0.0348547	0.0559166	0.0997851	0.470261	0.656455	20	0.94(0.87 - 1.00)
cg02925229	RBP1	3	139258948	rs76417461	3	139274076	T	C	0.0725646	-0.041696	0.0274706	0.129054	-1.00084	0.0676135	1.41e-49	0.0416609	0.0275914	0.131063	0.272674	0.634009	0.0291614	20	1.04(0.99 - 1.10)
cg02930951	CEBPB	20	48806066	rs1889237	20	48905978	G	A	0.418489	0.00940039	0.0124262	0.449351	-0.230075	0.0348674	4.15e-11	-0.0408579	0.0543631	0.452307	0.711299	0.866516	0.821338	20	0.96(0.86 - 1.07)
cg02934600	PRMT6	1	107600376	rs6669831	1	107608607	G	A	0.32505	0.0142669	0.0134597	0.289158	0.183915	0.0324166	1.4e-08	0.0775732	0.0744505	0.297438	0.297438	0.782368	0.164791	6	1.08(0.93 - 1.25)
cg02935298	CYB5R3	22	43036734	rs11090113	22	43054490	A	G	0.488072	-0.00792504	0.0122661	0.518219	0.84649	0.0277416	1.73e-204	-0.00936224	0.0144938	0.518313	0.547171	0.894986	0.408322	20	0.99(0.96 - 1.02)
cg02951883	MAD1L1	7	2050386	rs1107592	7	2041432	G	A	0.399602	-0.00913778	0.0128235	0.476105	-0.893295	0.0275989	7.97e-230	0.0102293	0.0143588	0.476212	0.384761	0.877586	0.528976	20	1.01(0.98 - 1.04)
cg02957197	PDIK1L	1	26449233	rs34756201	1	26649208	A	G	0.0357853	-0.059995	0.0319092	0.0600837	-0.588562	0.0690494	1.54e-17	0.101935	0.0555188	0.0663514	0.332018	0.501757	0.683062	12	1.11(0.99 - 1.23)
cg02961109	MCL1	1	150552537	rs11204666	1	150543128	T	C	0.147117	-0.00184591	0.0178909	0.917823	0.301555	0.043045	2.46e-12	-0.0061213	0.0593352	0.917832	0.917832	0.986963	0.538223	20	0.99(0.88 - 1.12)
cg02965178	AKTIP	16	53538660	rs7189819	16	53536345	T	C	0.303181	-0.0266089	0.0139391	0.0562699	-0.836116	0.0317151	3.61e-153	0.0318244	0.0167149	0.0569161	0.16258	0.473447	0.0888849	20	1.03(1.00 - 1.07)
cg02966329	TTK	6	80714474	rs3799494	6	80739776	G	A	0.05666	0.0259529	0.0306285	0.396803	-0.790209	0.0732255	3.78e-27	-0.0328431	0.0388793	0.398253	0.398253	0.842684	0.700412	18	0.97(0.90 - 1.04)
cg02970696	ZNF148	3	125076372	rs11915021	3	124959365	C	T	0.244533	0.00928444	0.0143843	0.518631	0.354137	0.0383031	2.34e-20	0.0262171	0.0407168	0.519647	0.519647	0.895025	0.705478	20	1.03(0.95 - 1.11)
cg02975922	MUC4	3	195473998	rs9871344	3	195750016	A	T	0.34493	-0.00197637	0.0127354	0.876674	-0.411679	0.0338835	5.75e-34	0.00480075	0.0309378	0.876684	0.146155	0.980718	0.14686	20	1.00(0.95 - 1.07)
cg02988826	GMPS	3	155587661	rs11706359	3	155588148	T	C	0.428429	-0.0121731	0.0127838	0.340981	0.509845	0.0316386	2.01e-58	-0.0238761	0.0251176	0.341822	0.0752963	0.81307	0.470705	20	0.98(0.93 - 1.03)
cg02998394	EIF4E	4	99849011	rs9995478	4	99867464	T	C	0.153082	-0.00916346	0.0178551	0.607803	0.490709	0.0480684	1.82e-24	-0.0186739	0.0364323	0.608255	0.965601	0.921482	0.892342	20	0.98(0.91 - 1.05)
cg03001305	STAT5A	17	40439492	rs16967609	17	40400412	T	C	0.280318	-0.0314355	0.0143331	0.0282922	0.210114	0.034693	1.39e-09	-0.149611	0.0725508	0.0391926	0.0391926	0.407278	0.0183537	20	0.86(0.75 - 0.99)
cg03029752	NLRX1	11	119038708	rs76626869	11	119038627	G	T	0.0725646	-0.00053154	0.0266591	0.984093	0.348332	0.0572609	1.18e-09	-0.00152596	0.076534	0.984093	0.984093	0.996878	0.0518634	7	1.00(0.86 - 1.16)
cg03032677	CDKN1A	6	36648794	rs3176336	6	36648816	T	A	0.39165	-0.00166466	0.01259	0.89481	0.68551	0.0315369	9.21e-105	-0.00242835	0.0183662	0.894812	0.0267186	0.98354	0.190195	20	1.00(0.96 - 1.03)
cg03037684	ESR1	6	152421333	rs9322361	6	152459143	G	A	0.17495	0.0183633	0.0161172	0.254553	-0.302579	0.0436547	4.17e-12	-0.0606893	0.053981	0.260898	0.260898	0.757494	0.362047	10	0.94(0.85 - 1.05)
cg03042666	HDAC4	2	240014781	rs3791382	2	240018812	G	C	0.478131	0.0109694	0.0123212	0.373312	-0.182637	0.0316132	7.59e-09	-0.0600613	0.0682592	0.378913	0.378913	0.835957	0.129845	9	0.94(0.82 - 1.08)
cg03052541	RPTOR	17	78925543	rs7225525	17	78928792	T	C	0.407555	-0.0119906	0.0123376	0.331113	-0.342516	0.0325287	6.31e-26	0.0350074	0.0361736	0.333164	0.320055	0.809279	0.262196	20	1.04(0.96 - 1.11)
cg03066050	KLF4	9	110249749	rs1319974	9	111427977	C	A	0.355865	0.00506672	0.0130404	0.697616	-0.984813	0.026406	1.97e-304	-0.00514486	0.0132422	0.697632	0.815287	0.947468	0.953852	20	0.99(0.97 - 1.02)
cg03068843	DLC1	8	12985953	rs2016444	8	13058674	G	C	0.0198807	0.0243907	0.0313041	0.435889	-1.2292	0.149142	1.7e-16	-0.0198428	0.0255806	0.437929	0.716516	0.860321	0.222416	12	0.98(0.93 - 1.03)
cg03075889	MAD1L1	7	1976457	rs10950448	7	1966492	C	G	0.392644	-0.0166227	0.0129957	0.200865	-1.25543	0.0172097	0	0.0132406	0.0103532	0.200934	0.935283	0.709508	0.215856	20	1.01(0.99 - 1.03)
cg03100639	TGFB1I1	16	31483137	rs13143	16	31489033	T	C	0.255467	-0.0119127	0.0139025	0.391514	-1.14672	0.0269764	0	0.0103885	0.0121262	0.39161	0.510472	0.841701	0.146311	20	1.01(0.99 - 1.03)
cg03114748	SRC	20	35973098	rs7275012	20	35973099	A	G	0.22167	-0.0220161	0.0165979	0.184694	-0.800666	0.0315434	3.89e-142	0.0274972	0.0207584	0.185293	0.700981	0.696678	0.954798	20	1.03(0.99 - 1.07)
cg03115470	CHD5	1	6215625	rs12565030	1	6210772	T	C	0.301193	-0.00180071	0.0125003	0.885458	-0.525376	0.0354277	9.44e-50	0.00342747	0.0237942	0.885464	0.271457	0.982228	0.77701	20	1.00(0.96 - 1.05)
cg03126177	MAST1	19	12982076	rs7256794	19	12975608	C	T	0.0487078	0.00515526	0.0505644	0.918793	-0.485041	0.0787819	7.43e-10	-0.0106285	0.104262	0.918804	0.918804	0.986963	0.984696	8	0.99(0.81 - 1.21)
cg03132729	RAP1GAP	1	21947437	rs55722102	1	21922132	C	T	0.207753	-0.0239955	0.0160515	0.134939	-0.659232	0.0387632	7.33e-65	0.0363992	0.0244427	0.136444	0.662081	0.642137	0.12905	20	1.04(0.99 - 1.09)
cg03133371	SFRP1	8	41167673	rs10109434	8	41169496	C	A	0.372763	0.0137216	0.0123006	0.264626	-0.219304	0.0336637	7.29e-11	-0.0625687	0.0569055	0.271541	0.271541	0.764836	0.180589	20	0.94(0.84 - 1.05)
cg03142697	RUNX1	21	36258497	rs7280028	21	36416840	C	T	0.207753	-0.0457556	0.0157414	0.00365258	-0.408506	0.0391992	1.98e-25	0.112007	0.0400049	0.00511286	0.059909	0.12748	0.207492	20	1.12(1.03 - 1.21)
cg03143849	CDKN1C	11	2904951	rs12293538	11	2904183	C	T	0.326044	0.00119739	0.0140356	0.932014	-0.217438	0.0336693	1.06e-10	-0.00550682	0.0645556	0.93202	0.93202	0.989758	0.837261	20	0.99(0.88 - 1.13)
cg03180980	CPEB1	15	83240633	rs150108673	15	83401765	A	G	0.0109344	0.0203686	0.0543151	0.707654	1.86485	0.12546	5.64e-50	0.0109224	0.029135	0.707743	0.625584	0.949755	0.524561	20	1.01(0.95 - 1.07)
cg03184452	DLC1	8	13105155	rs117030106	8	13163666	G	A	0.0139165	0.0515373	0.0795759	0.517212	-1.12812	0.174529	1.02e-10	-0.0456843	0.0708917	0.519301	0.519301	0.894988	0.740998	4	0.96(0.83 - 1.10)
cg03197992	PAX8	2	113990925	rs75416156	2	113973433	C	T	0.0586481	-0.00790528	0.0215011	0.71312	0.532135	0.0743694	8.35e-13	-0.0148558	0.0404586	0.713482	0.713482	0.950773	0.835933	16	0.99(0.91 - 1.07)
cg03205584	SYT1	12	79258407	rs73349595	12	79368407	A	G	0.309145	0.0225227	0.0139264	0.105821	0.262411	0.0343701	2.26e-14	0.0858298	0.0542485	0.113613	0.113613	0.609206	0.818889	19	1.09(0.98 - 1.21)
cg03231596	DLC1	8	12987546	rs4831399	8	12986826	C	A	0.307157	0.00756524	0.0134147	0.572787	-0.607498	0.0348626	5.28e-68	-0.0124531	0.0220935	0.572988	0.135106	0.911662	0.677599	20	0.99(0.95 - 1.03)
cg03239279	FIS1	7	100883248	rs2410809	7	100910766	C	T	0.0198807	-0.0298516	0.036161	0.409077	-1.28914	0.162059	1.8e-15	0.0231563	0.0282012	0.411584	0.411584	0.847821	0.237559	13	1.02(0.97 - 1.08)
cg03247049	AXL	19	41724898	rs7254545	19	41717130	G	A	0.540755	0.0190056	0.0122642	0.121218	0.467202	0.0321935	1.01e-47	0.0406796	0.0263995	0.123336	0.123336	0.623938	0.451575	15	1.04(0.99 - 1.10)
cg03250779	MAP2K7	19	7970466	rs4804833	19	7970635	A	G	0.402584	-0.0016129	0.0126083	0.898209	0.228842	0.0313049	2.67e-13	-0.00704809	0.0551045	0.898225	0.898225	0.984184	0.132805	15	0.99(0.89 - 1.11)
cg03260624	CDC7	1	91970722	rs13447450	1	91965850	T	C	0.393638	-0.00600156	0.0132458	0.650483	0.390363	0.0325597	4.05e-33	-0.0153743	0.0339562	0.650716	0.0377282	0.93592	0.105807	20	0.98(0.92 - 1.05)
cg03268399	PTK2	8	141985597	rs74357765	8	141593279	T	C	0.00994036	-0.0431975	0.0652437	0.507911	-1.98434	0.143847	2.74e-43	0.0217692	0.0329172	0.508399	0.851623	0.890387	0.792693	3	1.02(0.96 - 1.09)
cg03276022	TAGLN	11	117069900	rs171052	11	117081763	G	C	0.261431	-0.0177641	0.0134495	0.186568	-0.921882	0.0346926	1.4e-155	0.0192694	0.0146072	0.187112	0.184457	0.697973	0.227224	20	1.02(0.99 - 1.05)
cg03296797	CRISPLD2	16	84870066	rs11645187	16	84859494	C	T	0.149105	-0.0292441	0.0189445	0.122668	0.257342	0.0435467	3.43e-09	-0.113639	0.0760861	0.135291	0.029947	0.640742	0.712637	20	0.89(0.77 - 1.04)
cg03309251	MUC4	3	195487140	rs2688523	3	195483304	T	C	0.516899	-0.00190099	0.0123266	0.877437	0.448302	0.0317644	3.14e-45	-0.00424043	0.0274979	0.877445	0.654066	0.980835	0.302667	20	1.00(0.94 - 1.05)
cg03315456	HOPX	4	57525626	rs4865137	4	57525669	C	T	0.49006	-0.00808825	0.0124322	0.515312	0.768004	0.029638	4.78e-148	-0.0105315	0.0161928	0.515444	0.621094	0.893706	0.176414	20	0.99(0.96 - 1.02)
cg03321319	MAPK1	22	22222323	rs9607340	22	22222320	G	T	0.49006	-0.00703753	0.0125767	0.575774	-0.390366	0.0317874	1.15e-34	0.018028	0.0322511	0.576169	0.717048	0.912884	0.448346	20	1.02(0.96 - 1.08)
cg03354519	ANXA5	4	122618501	rs28651243	4	122618166	G	A	0.180915	-0.0113582	0.0178129	0.523709	-0.224195	0.0399395	1.98e-08	0.0506622	0.0799637	0.526365	0.526365	0.896321	0.655907	18	1.05(0.90 - 1.23)
cg03354898	MAD1L1	7	1950403	rs60605830	7	1949198	G	A	0.427435	-0.00518298	0.0127018	0.683236	-0.346792	0.0311267	7.89e-29	0.0149455	0.0366511	0.683437	0.350515	0.944374	0.677365	20	1.02(0.94 - 1.09)
cg03355781	TGFB1I1	16	31485256	rs3934739	16	31513086	T	C	0.258449	-0.0129843	0.0139243	0.351082	-0.303485	0.0345607	1.62e-18	0.042784	0.0461393	0.353782	0.353782	0.8216	0.123882	20	1.04(0.95 - 1.14)
cg03384915	SIN3B	19	16986822	rs8104462	19	16958955	T	C	0.128231	-0.0105222	0.021102	0.618036	0.314088	0.0458488	7.36e-12	-0.0335008	0.0673627	0.618964	0.618964	0.92508	0.434603	20	0.97(0.85 - 1.10)
cg03390449	MUC4	3	195528709	rs78471763	3	195496147	T	A	0.176938	0.0103154	0.0178008	0.562258	-0.781536	0.0391906	1.76e-88	-0.0131989	0.0227863	0.562423	0.181238	0.908401	0.297067	20	0.99(0.94 - 1.03)
cg03390472	JAK2	9	5043263	rs12551254	9	5043007	T	C	0.258449	-0.0208136	0.0144605	0.150054	-0.553034	0.0383462	3.76e-47	0.0376353	0.0262775	0.152079	0.152079	0.661281	0.737904	20	1.04(0.99 - 1.09)
cg03407524	FASN	17	80043349	rs12150322	17	80061582	T	G	0.517893	-0.0145574	0.0122495	0.234673	1.12527	0.0234072	0	-0.0129368	0.0108892	0.234816	0.102287	0.737	0.00435808	20	0.99(0.97 - 1.01)
cg03419151	XAF1	17	6658728	rs955461	17	6658969	C	T	0.45328	0.00182777	0.0123289	0.882145	-0.17439	0.0318408	4.33e-08	-0.0104809	0.0707231	0.882188	0.882188	0.981917	0.714567	18	0.99(0.86 - 1.14)
cg03460756	ITGB3	17	45353128	rs16941751	17	45336507	G	A	0.0248509	-0.0274123	0.0496568	0.580924	1.08488	0.157639	5.9e-12	-0.0252677	0.0459189	0.582136	0.65525	0.915404	0.222027	13	0.98(0.89 - 1.07)
cg03462130	FSCN1	7	5631268	rs56206206	7	5631015	G	T	0.357853	-0.0184336	0.0132493	0.164138	0.721642	0.0331658	5.73e-105	-0.025544	0.0183974	0.164999	0.400628	0.676734	0.0776554	20	0.97(0.94 - 1.01)
cg03471571	FGFR2	10	123357075	rs7918550	10	123205203	C	T	0.502982	0.0161829	0.0122669	0.187091	0.253969	0.0315044	7.54e-16	0.0637199	0.0489432	0.192945	0.192945	0.703481	0.104312	20	1.07(0.97 - 1.17)
cg03474731	CHEK1	11	125495234	rs3740901	11	125476543	C	A	0.287276	0.0153856	0.0139663	0.270626	0.293022	0.0343162	1.36e-17	0.0525066	0.0480579	0.274583	0.289882	0.767064	0.351494	20	1.05(0.96 - 1.16)
cg03475776	HDAC4	2	240114298	rs680564	2	240114368	T	C	0.466203	0.0188388	0.0122744	0.124832	-1.13312	0.0224025	0	-0.0166256	0.0108374	0.125005	0.0703619	0.626437	0.122074	20	0.98(0.96 - 1.00)
cg03476007	INPP4B	4	143768727	rs1444949	4	143747354	C	T	0.321074	0.00262455	0.013788	0.849035	-0.393186	0.0353027	8.23e-29	-0.00667508	0.0350725	0.849056	0.329301	0.978489	0.213864	20	0.99(0.93 - 1.06)
cg03476673	CRISPLD2	16	84870203	rs1466716	16	84870034	T	C	0.130219	-0.0212668	0.0195507	0.276694	0.485576	0.046403	1.26e-25	-0.043797	0.0404798	0.279276	0.21507	0.770038	0.785428	20	0.96(0.88 - 1.04)
cg03480935	SMAD3	15	67417860	rs11631380	15	67427189	T	C	0.322068	0.000596008	0.0124435	0.961798	0.581734	0.0331144	4.38e-69	0.00102454	0.0213904	0.961798	0.162245	0.993921	0.006419	20	1.00(0.96 - 1.04)
cg03485669	DLC1	8	13016635	rs66582836	8	13016496	A	G	0.311133	-0.0149074	0.0127658	0.242903	-0.274185	0.0339801	7.09e-16	0.05437	0.0470442	0.247796	0.570286	0.747814	0.0447092	20	1.06(0.96 - 1.16)
cg03486832	KDM2B	12	122019525	rs12315280	12	122051272	G	A	0.132207	-0.0357936	0.0215537	0.0967796	0.468438	0.0458587	1.7e-24	-0.0764106	0.046616	0.101182	0.101182	0.588649	0.686717	20	0.93(0.85 - 1.02)
cg03502601	RPTOR	17	78865373	rs7208835	17	78874759	A	G	0.203777	-0.0204326	0.0142531	0.151699	1.1751	0.0316986	8.24e-301	-0.017388	0.0121384	0.152005	0.475482	0.661281	0.429009	20	0.98(0.96 - 1.01)
cg03508284	JAK2	9	4985524	rs1887425	9	4970601	C	A	0.40159	0.0125436	0.0127457	0.325045	0.206825	0.0323942	1.72e-10	0.0606482	0.0623532	0.330724	0.330724	0.808557	0.89803	20	1.06(0.94 - 1.20)
cg03509412	WIF1	12	65515021	rs11175735	12	65751287	G	A	0.198807	-0.0128179	0.015079	0.395297	0.224046	0.0400642	2.24e-08	-0.057211	0.0680763	0.400686	0.400686	0.843292	0.10264	9	0.94(0.83 - 1.08)
cg03513315	PES1	22	30988383	rs13053923	22	30988382	A	G	0.407555	-0.00116194	0.012776	0.927535	-0.50913	0.0322643	4.27e-56	0.00228221	0.0250942	0.927536	0.452235	0.988518	0.709264	20	1.00(0.95 - 1.05)
cg03513643	HSF1	8	145536188	rs62532314	8	145522738	G	C	0.492048	0.0069719	0.0123404	0.572097	0.460618	0.0312453	3.47e-49	0.015136	0.0268106	0.572379	0.572379	0.911401	0.440285	16	1.02(0.96 - 1.07)
cg03518512	HDAC4	2	240112403	rs62188582	2	240175059	C	T	0.027833	-0.0331409	0.0278568	0.234169	-0.633319	0.102095	5.53e-10	0.0523289	0.0447871	0.242648	0.242648	0.741626	0.825686	3	1.05(0.97 - 1.15)
cg03520802	HIPK2	7	139273697	rs73156850	7	139295599	T	C	0.0149105	0.0645031	0.0594144	0.277635	-1.92896	0.145431	3.76e-40	-0.0334394	0.0309043	0.27924	0.27924	0.770023	0.968433	8	0.97(0.91 - 1.03)
cg03526468	TGFB1I1	16	31484571	rs8063613	16	31555953	T	C	0.445328	-0.0194132	0.012334	0.115497	-0.174198	0.0308148	1.58e-08	0.111443	0.0734976	0.129448	0.129448	0.632585	0.139958	20	1.12(0.97 - 1.29)
cg03531810	LY6D	8	143867304	rs77108273	8	143879881	G	C	0.0457256	-0.0191556	0.0293428	0.513872	-0.42614	0.0735498	6.88e-09	0.0449514	0.0692928	0.516522	0.214041	0.894023	0.285427	17	1.05(0.91 - 1.20)
cg03532626	CTNNB1	3	41266897	rs7630377	3	41230654	C	T	0.516899	-0.00484624	0.0123066	0.693735	-0.235789	0.0322729	2.75e-13	0.0205533	0.0522691	0.694156	0.694156	0.947149	0.428697	20	1.02(0.92 - 1.13)
cg03533386	RPTOR	17	78778553	rs4969444	17	78780010	A	G	0.208748	-1.87e-05	0.0148144	0.998994	-0.299984	0.0422999	1.32e-12	6.22e-05	0.049384	0.998994	0.998994	0.999699	0.453336	11	1.00(0.91 - 1.10)
cg03545757	UBE2I	16	1366304	rs761064	16	1376430	T	C	0.11332	0.0106485	0.0214854	0.620166	-0.701407	0.0494075	9.65e-46	-0.0151816	0.0306505	0.620379	0.532524	0.925409	0.993348	20	0.98(0.93 - 1.05)
cg03552039	FGFR2	10	123243495	rs2901293	10	123212302	G	A	0.483101	-0.0094326	0.0122619	0.441738	-0.900348	0.0268225	5.12e-247	0.0104766	0.0136227	0.441858	0.144315	0.862147	0.26001	20	1.01(0.98 - 1.04)
cg03566479	TP53I3	2	24307957	rs17046057	2	24295684	C	T	0.0168986	0.0818877	0.0451499	0.0697262	2.09121	0.130937	2.03e-57	0.039158	0.0217291	0.0715293	0.312247	0.514323	0.949277	20	1.04(1.00 - 1.09)
cg03568507	HDAC4	2	240153791	rs7573680	2	240169077	T	C	0.237575	-0.000668701	0.0160168	0.966698	0.856669	0.0346675	8.15e-135	-0.000780583	0.0186966	0.966698	0.100504	0.994694	0.202359	20	1.00(0.96 - 1.04)
cg03574415	PRKCH	14	61789503	rs112679533	14	61721106	A	G	0.0626243	0.0102459	0.032509	0.752632	-0.383305	0.0702882	4.94e-08	-0.0267304	0.0849539	0.75303	0.75303	0.960602	0.0235269	20	0.97(0.82 - 1.15)
cg03579045	GATA4	8	11579013	rs13270069	8	11579171	C	G	0.28827	0.00175807	0.0131071	0.893299	-0.223361	0.0360203	5.61e-10	-0.00787099	0.058695	0.893324	0.893324	0.98354	0.692416	20	0.99(0.88 - 1.11)
cg03581036	PRKD2	19	47193937	rs313840	19	47223543	T	C	0.280318	-0.00252728	0.0136849	0.853483	0.199353	0.0344893	7.46e-09	-0.0126774	0.0686817	0.853557	0.853557	0.978919	0.54854	14	0.99(0.86 - 1.13)
cg03584056	UHRF1	19	4910798	rs2602708	19	4915341	G	A	0.298211	-0.0288035	0.013904	0.0383029	0.422348	0.0347226	4.86e-34	-0.0681985	0.0333947	0.0411325	0.122849	0.416253	0.0882589	20	0.93(0.87 - 1.00)
cg03586793	PPP1R13B	14	104312558	rs73350563	14	104334210	G	A	0.0785288	-0.0122244	0.0293897	0.677453	-0.387953	0.0652116	2.7e-09	0.03151	0.0759407	0.678194	0.678194	0.942564	0.551693	19	1.03(0.89 - 1.20)
cg03588998	WNT5A	3	55517101	rs675575	3	55509750	A	T	0.497018	0.0175488	0.0123262	0.154534	0.260476	0.0315989	1.68e-16	0.0673722	0.0480225	0.160638	0.160638	0.670399	0.0927344	20	1.07(0.97 - 1.18)
cg03589001	MORF4L1	15	79164714	rs892787	15	79199298	G	C	0.183897	0.0177099	0.0154592	0.251965	-0.427941	0.0350433	2.69e-34	-0.041384	0.0362832	0.254044	0.0943374	0.752828	0.0412474	20	0.96(0.89 - 1.03)
cg03608520	DDAH2	6	31696720	rs389883	6	31947460	G	T	0.215706	0.00804129	0.0135592	0.553147	-0.256768	0.0345258	1.03e-13	-0.0313174	0.0529749	0.554404	0.000292952	0.906104	6.97e-15	20	0.97(0.87 - 1.08)
cg03611632	CSNK1A1	5	148932063	rs7704271	5	148888762	A	G	0.464215	-0.00167541	0.012308	0.891724	-0.218839	0.0325311	1.73e-11	0.00765589	0.0562537	0.891745	0.891745	0.983255	0.996898	20	1.01(0.90 - 1.13)
cg03634735	MAD1L1	7	1992524	rs78173333	7	2095904	T	G	0.0437376	-0.0034689	0.0382165	0.927676	1.24783	0.0790957	4.54e-56	-0.00277995	0.0306269	0.927677	0.83703	0.988544	0.0630505	20	1.00(0.94 - 1.06)
cg03641032	RPTOR	17	78911768	rs6565497	17	78912633	A	T	0.439364	0.0159126	0.0122725	0.194767	-0.996137	0.0251883	0	-0.0159743	0.0123267	0.195006	0.798366	0.704565	0.144421	20	0.98(0.96 - 1.01)
cg03641225	DIRAS3	1	68512539	rs1938454	1	68366287	C	T	0.311133	0.00112764	0.0144941	0.937987	0.220102	0.036432	1.53e-09	0.00512326	0.0658572	0.937992	0.937992	0.990385	0.875083	20	1.01(0.88 - 1.14)
cg03641529	SREBF1	17	17716218	rs11078399	17	17728983	A	G	0.410537	-0.00506998	0.0125036	0.685123	0.204736	0.0336773	1.21e-09	-0.0247634	0.0612074	0.685784	0.685784	0.944851	0.426422	20	0.98(0.87 - 1.10)
cg03653585	DLC1	8	12945054	rs6531024	8	12944979	T	A	0.314115	0.00900486	0.0127497	0.480014	-0.640587	0.0330867	1.65e-83	-0.0140572	0.0199164	0.480306	0.610019	0.879199	0.625341	20	0.99(0.95 - 1.03)
cg03658003	SIAH1	16	48407651	rs74675836	16	48611908	T	C	0.00695825	-0.0141171	0.0514597	0.783829	-0.751523	0.114512	5.28e-11	0.0187847	0.0685337	0.784013	0.784013	0.96732	0.767026	12	1.02(0.89 - 1.17)
cg03661164	EZH2	7	148560646	rs141533325	7	148567614	T	C	0.0675944	0.0103052	0.030474	0.73524	0.368823	0.0600051	7.92e-10	0.0279408	0.0827499	0.735625	0.735625	0.95702	0.733331	12	1.03(0.87 - 1.21)
cg03662064	FLT1	13	29069888	rs11616537	13	29064023	T	C	0.0705765	-0.0249641	0.0266512	0.348914	0.426193	0.0591305	5.69e-13	-0.0585746	0.063059	0.352948	0.352948	0.820723	0.249991	20	0.94(0.83 - 1.07)
cg03667047	KL	13	33589962	rs495392	13	33592193	A	C	0.261431	0.0175923	0.0134097	0.189551	0.226438	0.0357111	2.29e-10	0.0776914	0.0604744	0.198897	0.198897	0.707764	0.817983	7	1.08(0.96 - 1.22)
cg03694580	MAD1L1	7	2271722	rs1637760	7	2219323	C	G	0.0109344	0.109659	0.075711	0.147508	1.57558	0.192624	2.85e-16	0.069599	0.0488002	0.15381	0.271694	0.663326	0.241749	4	1.07(0.97 - 1.18)
cg03703356	CKB	14	103989368	rs75482283	14	103992592	A	G	0.126243	-0.0190638	0.0184931	0.302606	0.533549	0.0487516	7.08e-28	-0.0357302	0.0348139	0.304742	0.242039	0.788736	0.339773	20	0.96(0.90 - 1.03)
cg03705235	UBE2I	16	1371463	rs761058	16	1374163	A	G	0.114314	0.0110163	0.0214763	0.607985	-1.70263	0.0355992	0	-0.00647016	0.0126143	0.608006	0.726756	0.921482	0.996525	20	0.99(0.97 - 1.02)
cg03711944	SPI1	11	47377212	rs12801188	11	47388214	A	G	0.347913	-0.0560349	0.0140514	6.67e-05	0.286909	0.0332484	6.18e-18	-0.195306	0.053952	0.000294615	0.000294615	0.0131324	0.000483042	20	0.82(0.74 - 0.91)
cg03714916	CDKN1A	6	36645886	rs2395655	6	36645696	G	A	0.379722	-0.00350857	0.0127046	0.782421	-0.294896	0.0329585	3.64e-19	0.0118977	0.0431022	0.782522	0.782522	0.967036	0.101277	20	1.01(0.93 - 1.10)
cg03723481	MAD1L1	7	2071723	rs4470910	7	2071723	T	C	0.212724	-0.0032363	0.0136819	0.813015	-1.64569	0.0187159	0	0.00196653	0.00831382	0.813015	0.618045	0.97195	0.581829	20	1.00(0.99 - 1.02)
cg03726209	SORBS2	4	186509045	rs3172664	4	186507976	T	C	0.430417	-0.0144295	0.0124779	0.247516	0.314349	0.0327737	8.68e-22	-0.0459028	0.0399819	0.250931	0.250931	0.750122	0.0848309	20	0.96(0.88 - 1.03)
cg03735511	CLU	8	27461800	rs9331888	8	27468862	G	C	0.300199	0.0216758	0.0129768	0.0948501	0.400024	0.0359251	8.48e-29	0.0541862	0.032803	0.0985615	0.0985615	0.582522	0.991051	20	1.06(0.99 - 1.13)
cg03776080	IGFBP3	7	45961455	rs2949837	7	45994378	T	A	0.302187	0.00821527	0.0138282	0.552448	0.23347	0.0349163	2.28e-11	0.0351877	0.0594624	0.554009	0.554009	0.90577	0.649314	20	1.04(0.92 - 1.16)
cg03776087	TRPM8	2	234848156	rs9646720	2	234847573	G	A	0.171968	0.00143307	0.0163396	0.930111	-0.276717	0.040328	6.81e-12	-0.00517883	0.0590528	0.930117	0.930117	0.989193	0.950252	17	0.99(0.89 - 1.12)
cg03794617	RPTOR	17	78796999	rs11150745	17	78757626	G	A	0.315109	0.00567841	0.0136678	0.677806	-0.218137	0.0347666	3.51e-10	-0.0260315	0.0627943	0.67847	0.801126	0.94264	0.797716	20	0.97(0.86 - 1.10)
cg03836615	ITPR1	3	4856096	rs12638626	3	4858429	G	C	0.235586	-0.00585449	0.0140926	0.677827	0.243149	0.039124	5.14e-10	-0.0240778	0.0580881	0.678504	0.678504	0.94264	0.926825	9	0.98(0.87 - 1.09)
cg03856969	TRRAP	7	98600799	rs4729505	7	98601025	C	T	0.084493	-0.0080747	0.0212815	0.704373	-0.431667	0.0598434	5.46e-13	0.0187059	0.0493689	0.704762	0.704762	0.94914	0.0286922	20	1.02(0.92 - 1.12)
cg03863616	SYT1	12	79257853	rs67167203	12	79371460	T	C	0.308151	0.0204956	0.0139384	0.141442	0.22916	0.0337226	1.08e-11	0.089438	0.0622316	0.150667	0.150667	0.65937	0.903513	15	1.09(0.97 - 1.24)
cg03881924	E2F3	6	20404342	rs12660354	6	20400383	A	G	0.397614	0.00750253	0.0125522	0.550036	-0.295069	0.0321988	5e-20	-0.0254264	0.0426303	0.550882	0.550882	0.904778	0.480499	17	0.97(0.90 - 1.06)
cg03890538	RPTOR	17	78938344	rs62075408	17	78952034	T	C	0.242545	0.00762841	0.0145982	0.601282	0.334545	0.0361932	2.39e-20	0.0228023	0.0437057	0.601862	0.128951	0.920513	0.515043	20	1.02(0.94 - 1.11)
cg03891843	KNDC1	10	135030439	rs11101646	10	135030440	A	G	0.38668	-0.000584761	0.0127545	0.963432	-1.13826	0.0233918	0	0.000513731	0.0112052	0.963432	0.407704	0.994054	0.759469	20	1.00(0.98 - 1.02)
cg03907454	KIF2C	1	45205136	rs6671255	1	45192949	C	T	0.365805	-0.0107642	0.0123578	0.38373	-0.558897	0.0320015	2.66e-68	0.0192597	0.0221385	0.38432	0.168553	0.838944	0.0153625	20	1.02(0.98 - 1.06)
cg03922337	RRAS2	11	14380918	rs12146558	11	14237921	G	T	0.0228628	0.00774408	0.0418456	0.853179	-0.747236	0.102066	2.46e-13	-0.0103636	0.0560184	0.853226	0.853226	0.978899	0.889034	20	0.99(0.89 - 1.10)
cg03940662	UBE2I	16	1373608	rs11645809	16	1358976	T	A	0.114314	0.0159848	0.0210319	0.447239	0.444222	0.0494377	2.58e-19	0.0359838	0.0475145	0.448857	0.448857	0.865031	0.998698	20	1.04(0.94 - 1.14)
cg03960382	CHD5	1	6190318	rs17029184	1	6190315	T	C	0.0785288	0.0184351	0.0213354	0.387554	-0.727433	0.0527287	2.7e-43	-0.0253427	0.0293872	0.388483	0.388483	0.840371	0.319645	20	0.97(0.92 - 1.03)
cg03963689	SREBF1	17	17739407	rs12951376	17	17752809	T	C	0.338966	0.00581275	0.0134072	0.664612	0.224596	0.0349235	1.27e-10	0.025881	0.0598303	0.665325	0.665325	0.940098	0.10683	20	1.03(0.91 - 1.15)
cg03970567	ATF3	1	212761056	rs12739624	1	212761057	A	G	0.154076	0.0158629	0.0154963	0.305997	-1.74901	0.0284652	0	-0.00906966	0.00886129	0.306064	0.316836	0.789971	0.057697	20	0.99(0.97 - 1.01)
cg03979788	ING5	2	242668088	rs6735876	2	242480415	T	C	0.22664	0.00977796	0.016412	0.551321	0.379961	0.0414497	4.87e-20	0.0257341	0.043285	0.55216	0.960197	0.905555	0.68401	20	1.03(0.94 - 1.12)
cg03987506	OXTR	3	8810549	rs56274759	3	8825298	G	A	0.111332	0.00679179	0.0175994	0.699563	0.736815	0.0480702	4.98e-53	0.00921776	0.0238933	0.699654	0.799053	0.947665	0.457294	20	1.01(0.96 - 1.06)
cg03990033	CD34	1	208084030	rs7522146	1	208076950	C	A	0.0646123	-0.00917504	0.0311744	0.768518	0.694395	0.0703292	5.42e-23	-0.013213	0.0449143	0.768618	0.768618	0.964599	0.441852	20	0.99(0.90 - 1.08)
cg04013093	GNMT	6	42928303	rs9471975	6	42919222	T	C	0.411531	-0.01382	0.012265	0.259834	0.556161	0.0325797	2.45e-65	-0.0248489	0.0221009	0.26087	0.647394	0.757494	0.27892	20	0.98(0.93 - 1.02)
cg04019522	BIN1	2	127852450	rs4663094	2	127846567	A	C	0.4334	-0.00628198	0.0122689	0.608634	0.36663	0.0329219	8.35e-29	-0.0171344	0.0334993	0.609012	0.620111	0.921614	0.596904	20	0.98(0.92 - 1.05)
cg04042106	MUS81	11	65628736	rs630755	11	65631881	G	A	0.332008	0.00479108	0.0133527	0.719737	-0.256318	0.0339165	4.11e-14	-0.018692	0.052153	0.720039	0.720039	0.953081	0.294493	20	0.98(0.89 - 1.09)
cg04055107	MUS81	11	65626734	rs1939212	11	65626701	T	C	0.305169	0.011401	0.0135614	0.400519	0.613857	0.0326377	6.47e-79	0.0185727	0.0221142	0.400989	0.26184	0.843292	0.427367	20	1.02(0.98 - 1.06)
cg04059188	CYB5R3	22	43045723	rs28365958	22	43045643	G	C	0.111332	-0.0194559	0.0168007	0.246847	-0.657744	0.0527736	1.18e-35	0.0295797	0.0256529	0.24888	0.529868	0.748607	0.830494	20	1.03(0.98 - 1.08)
cg04060128	TGFB1I1	16	31488852	rs7188278	16	31482749	T	C	0.257455	-0.011645	0.013903	0.402262	0.997499	0.0289768	1.1e-259	-0.0116742	0.013942	0.402401	0.133621	0.843292	0.160228	20	0.99(0.96 - 1.02)
cg04060275	DUSP1	5	172198791	rs881152	5	172198555	A	G	0.229622	0.0189927	0.0141273	0.17882	0.243693	0.0359675	1.24e-11	0.0779369	0.0591019	0.187274	0.187274	0.698024	0.402709	20	1.08(0.96 - 1.21)
cg04063345	ESR1	6	152130058	rs1101080	6	152033643	T	G	0.269384	0.010334	0.0127071	0.416077	-0.409664	0.0361793	1.01e-29	-0.0252256	0.0310983	0.417276	0.313261	0.850635	0.356098	20	0.98(0.92 - 1.04)
cg04085076	HOPX	4	57547579	rs7659063	4	57548038	G	T	0.373757	0.00700531	0.0128813	0.586555	0.820465	0.0304365	4.78e-160	0.00853822	0.0157032	0.586631	0.685299	0.915532	0.634914	20	1.01(0.98 - 1.04)
cg04086443	PHGDH	1	120286814	rs667226	1	120293352	C	T	0.166004	0.00996967	0.0200362	0.618778	0.381635	0.0468014	3.51e-16	0.0261236	0.0525986	0.619429	0.619429	0.92519	0.812739	8	1.03(0.93 - 1.14)
cg04096767	WT1	11	32449450	rs4986811	11	32451093	G	T	0.180915	-0.0345227	0.0178509	0.0531196	0.760665	0.0367014	2.03e-95	-0.0453849	0.0235694	0.0541565	0.0397495	0.464746	0.613198	20	0.96(0.91 - 1.00)
cg04099091	POU5F1	6	31138947	rs2233945	6	31107361	A	C	0.167992	-0.00289011	0.0184629	0.87561	-0.886336	0.0400524	1.65e-108	0.00326074	0.0208311	0.875614	5.69e-22	0.980481	3.29e-17	20	1.00(0.96 - 1.05)
cg04135960	KNDC1	10	134982446	rs7918481	10	134975229	T	G	0.390656	0.0229943	0.0126456	0.0690086	-0.73889	0.0302059	3.77e-132	-0.0311201	0.0171615	0.0697762	0.102566	0.510605	0.656567	20	0.97(0.94 - 1.00)
cg04140754	ATP6V0A2	12	124196328	rs7133734	12	124196735	C	G	0.357853	0.00466406	0.013258	0.724994	0.910556	0.0287305	1.94e-220	0.00512221	0.0145612	0.72501	0.433719	0.954186	0.153389	20	1.01(0.98 - 1.03)
cg04144533	RASSF5	1	206681983	rs72752997	1	206682038	G	A	0.379722	-0.00931235	0.0130972	0.477073	-0.496421	0.0333282	3.56e-50	0.018759	0.0264133	0.477574	0.00395826	0.878502	0.00268574	20	1.02(0.97 - 1.07)
cg04155289	PON1	7	94953770	rs705379	7	94953895	A	G	0.487078	0.00253594	0.0127899	0.842828	0.905649	0.0275875	2.33e-236	0.00280014	0.0141226	0.842831	0.589478	0.977398	0.784722	20	1.00(0.98 - 1.03)
cg04156940	EGFR	7	55197704	rs2041647	7	55183115	A	C	0.0328032	0.0335562	0.0217055	0.12211	0.446615	0.0817325	4.65e-08	0.0751346	0.0505077	0.13686	0.13686	0.642726	0.940179	16	1.08(0.98 - 1.19)
cg04191427	RPTOR	17	78833259	rs57860295	17	78738791	A	G	0.281312	-0.00771193	0.0135632	0.569633	0.275284	0.0372483	1.46e-13	-0.0280145	0.0494154	0.570771	0.576486	0.911059	0.879644	20	0.97(0.88 - 1.07)
cg04208928	LIN9	1	226498038	rs907192	1	226561225	C	T	0.154076	0.00334338	0.0143946	0.816331	0.75285	0.0444495	2.39e-64	0.00444096	0.0191219	0.816348	0.529189	0.972855	0.175194	20	1.00(0.97 - 1.04)
cg04209460	PLD2	17	4711018	rs10852865	17	4707619	A	C	0.17495	-0.0173681	0.0156822	0.268076	-0.856836	0.0420648	3.12e-92	0.02027	0.0183295	0.268782	0.522733	0.763683	0.016789	20	1.02(0.98 - 1.06)
cg04209885	STK32C	10	134109755	rs11146273	10	134073393	G	A	0.34493	-0.0243952	0.0134916	0.070579	0.211969	0.0324865	6.81e-11	-0.115089	0.0660477	0.0814201	0.0814201	0.540888	0.79196	20	0.89(0.78 - 1.01)
cg04211581	ESR1	6	152011656	rs35240111	6	152050523	C	G	0.261431	0.00729321	0.012798	0.568765	0.314303	0.0370124	2.03e-17	0.0232044	0.0408102	0.569633	0.07658	0.910624	0.380348	20	1.02(0.94 - 1.11)
cg04213163	ITPKB	1	226905595	rs1289274	1	226909364	C	T	0.417495	-0.00884003	0.0129394	0.494489	-0.611746	0.0329739	7.79e-77	0.0144505	0.0211659	0.494781	0.819348	0.885574	0.119997	20	1.01(0.97 - 1.06)
cg04219504	MEF2A	15	100105188	rs12902009	15	100106731	C	G	0.17495	-0.0218312	0.0161342	0.176023	-0.847311	0.0384999	2.41e-107	0.0257653	0.0190776	0.176839	0.418902	0.687536	0.194204	20	1.03(0.99 - 1.07)
cg04221461	AKT3	1	243877024	rs1379700	1	243909402	T	C	0.301193	-0.0120207	0.0126783	0.343062	0.310066	0.0358908	5.66e-18	-0.0387682	0.0411346	0.345951	0.574108	0.815927	0.928363	20	0.96(0.89 - 1.04)
cg04226366	DIDO1	20	61561020	rs1883848	20	61528306	G	A	0.387674	0.0125333	0.0130335	0.33624	0.526616	0.0322373	5.51e-60	0.0237997	0.0247924	0.337075	0.615962	0.810835	0.27913	20	1.02(0.98 - 1.08)
cg04238185	EPHA3	3	89164223	rs9810366	3	89245392	C	T	0.2167	0.0106875	0.0146548	0.465828	0.30262	0.0389146	7.46e-15	0.0353166	0.048639	0.467779	0.467779	0.873179	0.108276	20	1.04(0.94 - 1.14)
cg04242898	CYB5R3	22	43043131	rs2285141	22	43032870	T	G	0.111332	-0.0202126	0.0168116	0.229247	0.623412	0.0528204	3.79e-32	-0.0324226	0.0271067	0.231653	0.42071	0.735231	0.90939	20	0.97(0.92 - 1.02)
cg04255044	FBXO31	16	87415168	rs62053110	16	87404052	C	G	0.452286	-0.00826021	0.0123136	0.502335	0.452003	0.0326686	1.54e-43	-0.0182747	0.0272743	0.502837	0.790055	0.888872	0.393636	20	0.98(0.93 - 1.04)
cg04257751	PSMB1	6	170863379	rs2179373	6	170863373	C	T	0.27833	0.00821609	0.013572	0.544933	-1.01268	0.0307981	4.1e-237	-0.00811325	0.0134044	0.545001	0.266742	0.902998	0.574818	20	0.99(0.97 - 1.02)
cg04258173	MAD1L1	7	2133456	rs7811807	7	2185357	T	G	0.0337972	0.0802633	0.0388147	0.0386534	-1.10968	0.0876844	1.05e-36	-0.0723304	0.0354423	0.0412713	0.123117	0.416654	0.33138	20	0.93(0.87 - 1.00)
cg04259752	LOXL2	8	23262159	rs73226439	8	23278437	G	A	0.17992	0.0122659	0.0166376	0.460977	-0.588885	0.0391415	3.72e-51	-0.020829	0.0282866	0.461514	0.188142	0.870038	0.250563	20	0.98(0.93 - 1.04)
cg04276669	RBPJ	4	26319867	rs3822223	4	26321906	A	C	0.0874751	0.01813	0.0202872	0.3715	-0.595938	0.0548736	1.78e-27	-0.0304226	0.0341575	0.373113	0.373113	0.833619	0.30648	20	0.97(0.91 - 1.04)
cg04286932	ITPK1	14	93419165	rs960513	14	93616848	C	T	0.348907	0.00721328	0.0129267	0.576835	-0.317282	0.0324521	1.41e-22	-0.0227346	0.0408083	0.577454	0.335848	0.913686	0.0951885	20	0.98(0.90 - 1.06)
cg04307083	HOPX	4	57521138	rs4865137	4	57525669	C	T	0.49006	-0.00808825	0.0124322	0.515312	0.287416	0.0322993	5.66e-19	-0.0281413	0.0433705	0.516431	0.516431	0.893969	0.14159	17	0.97(0.89 - 1.06)
cg04310074	MTOR	1	11211495	rs112991345	1	11231984	C	G	0.0248509	-0.0216456	0.0268139	0.419521	-1.00383	0.111541	2.26e-19	0.0215629	0.0268188	0.421383	0.421383	0.852177	0.68044	20	1.02(0.97 - 1.08)
cg04321396	KAT5	11	65480401	rs11820062	11	65429936	C	T	0.487078	-0.00160553	0.0123816	0.896827	-0.253945	0.0317548	1.27e-15	0.00632236	0.0487635	0.896841	0.896841	0.983994	0.23978	20	1.01(0.91 - 1.11)
cg04323713	ATF3	1	212738603	rs58752775	1	212733384	C	A	0.0258449	0.0459792	0.0723957	0.525357	-3.70395	0.0706661	0	-0.0124136	0.019547	0.525387	0.694531	0.896185	0.418535	20	0.99(0.95 - 1.03)
cg04342202	MAD1L1	7	1961968	rs73046378	7	1914418	T	C	0.027833	0.0803259	0.0409604	0.0498717	-1.29967	0.087598	8.47e-50	-0.0618047	0.03179	0.051877	0.207755	0.458907	0.707464	20	0.94(0.88 - 1.00)
cg04347264	VENTX	10	135051313	rs12784431	10	135037575	A	G	0.44831	0.0115982	0.0124524	0.351645	0.558479	0.0315358	3.55e-70	0.0207675	0.0223278	0.35231	0.829577	0.820501	0.326533	20	1.02(0.98 - 1.07)
cg04355227	MAP3K5	6	137113247	rs7755197	6	137072753	C	T	0.0347913	0.00456633	0.0445333	0.91833	0.605249	0.083717	4.84e-13	0.00754455	0.0735859	0.918338	0.918338	0.986963	0.667597	13	1.01(0.87 - 1.16)
cg04364311	SENP7	3	101231003	rs544136	3	101041229	T	G	0.257455	0.00785143	0.0143388	0.58399	0.456702	0.0365259	7.14e-36	0.0171916	0.0314265	0.58435	0.311568	0.915532	0.495147	19	1.02(0.96 - 1.08)
cg04369109	LATS1	6	150039330	rs1934534	6	150033032	C	T	0.358847	0.0105341	0.0125385	0.40083	-0.595094	0.0309461	2.08e-82	-0.0177016	0.0210899	0.401279	0.694283	0.843292	0.12753	20	0.98(0.94 - 1.02)
cg04375683	PPP2R1A	19	52692431	rs76588013	19	52687965	A	G	0.17495	-0.00239278	0.0160842	0.881738	-0.91237	0.0436748	6.59e-97	0.0026226	0.0176295	0.881741	0.537597	0.981912	0.787825	20	1.00(0.97 - 1.04)
cg04376312	MYLK	3	123602485	rs4487198	3	123601217	C	T	0.22664	-0.00328815	0.01498	0.826259	0.25026	0.0387519	1.06e-10	-0.013139	0.0598924	0.826357	0.826357	0.974623	0.455348	20	0.99(0.88 - 1.11)
cg04384893	NEK1	4	170533734	rs10520157	4	170533736	T	G	0.130219	-0.0240389	0.0204815	0.24052	-0.444118	0.0464469	1.16e-21	0.0541272	0.0464633	0.244041	0.244041	0.743175	0.979216	20	1.06(0.96 - 1.16)
cg04391064	BLVRA	7	43797839	rs10246823	7	43660166	A	G	0.214712	-0.0108476	0.0150043	0.469701	0.992697	0.0358847	1.92e-168	-0.0109274	0.0151198	0.469852	0.916988	0.874481	0.110562	20	0.99(0.96 - 1.02)
cg04396112	MAD1L1	7	2151007	rs3778973	7	2151178	T	C	0.225646	-0.000517911	0.0148447	0.972169	-0.800761	0.0356042	5.13e-112	0.000646774	0.0185383	0.972169	0.280642	0.995756	0.0836593	20	1.00(0.96 - 1.04)
cg04396251	KNDC1	10	134975433	rs7083196	10	134954751	C	T	0.440358	-0.00295127	0.0124744	0.812978	-0.240769	0.0330718	3.33e-13	0.0122577	0.051838	0.813075	0.813075	0.97195	0.269613	20	1.01(0.91 - 1.12)
cg04398983	CDH1	16	68771092	rs9989399	16	68764158	G	A	0.423459	-0.0060664	0.0124905	0.627193	0.232665	0.0338164	5.98e-12	-0.0260736	0.0538182	0.628048	0.628048	0.928124	0.692605	20	0.97(0.88 - 1.08)
cg04410989	SAMHD1	20	35578437	rs1129218	20	35518879	C	T	0.196819	0.0237858	0.0156612	0.12882	-0.303957	0.0424304	7.86e-13	-0.0782539	0.0526697	0.137346	0.137346	0.6431	0.876139	20	0.92(0.83 - 1.03)
cg04439128	LIN9	1	226497537	rs111988668	1	226431600	C	G	0.11332	-0.0039518	0.0204566	0.846818	0.387107	0.0485002	1.45e-15	-0.0102086	0.0528604	0.846862	0.846862	0.978489	0.688669	20	0.99(0.89 - 1.10)
cg04439374	MAD1L1	7	1891063	rs10950399	7	1880699	T	C	0.377734	-0.00910911	0.0134732	0.498983	-0.309891	0.0313731	5.21e-23	0.0293945	0.0435789	0.499985	0.499985	0.887989	0.661069	20	1.03(0.95 - 1.12)
cg04456238	WT1	11	32450104	rs5030166	11	32449799	T	G	0.17992	-0.0350408	0.0178608	0.0497761	0.444683	0.0388642	2.58e-30	-0.0787994	0.0407514	0.0531544	0.0572989	0.462317	0.495536	20	0.92(0.85 - 1.00)
cg04458985	KCNA1	12	5021107	rs2227910	12	5021348	G	C	0.484095	0.00480378	0.0123192	0.696579	0.230219	0.032483	1.37e-12	0.0208661	0.0535917	0.697014	0.697014	0.947468	0.83062	17	1.02(0.92 - 1.13)
cg04461028	HDAC4	2	240184712	rs77894910	2	240215539	A	G	0.0487078	0.00424819	0.0411806	0.917836	-0.636599	0.0807449	3.17e-15	-0.00667326	0.064694	0.917843	0.917843	0.986963	0.993985	14	0.99(0.88 - 1.13)
cg04474049	CAV1	7	116164533	rs2742125	7	116165463	T	C	0.135189	0.00664086	0.0184329	0.718644	0.444674	0.0443847	1.26e-23	0.0149342	0.0414794	0.718818	0.718818	0.952625	0.858668	20	1.02(0.94 - 1.10)
cg04486919	MAD1L1	7	2117171	rs73048980	7	2117780	A	G	0.0328032	0.0779808	0.038854	0.0447474	0.518152	0.0864707	2.07e-09	0.150498	0.07908	0.0570262	0.0570262	0.47365	0.828851	20	1.16(1.00 - 1.36)
cg04506569	TRPM8	2	234837977	rs4663986	2	234834455	G	C	0.186879	0.00189488	0.0161166	0.906406	-0.512131	0.038985	2.03e-39	-0.00369999	0.0314709	0.90641	0.90641	0.985254	0.864146	20	1.00(0.94 - 1.06)
cg04521626	PLD2	17	4714200	rs2241933	17	4699947	T	G	0.347913	0.00940761	0.0130592	0.47129	0.221584	0.0356497	5.11e-10	0.0424562	0.0593301	0.474243	0.474243	0.876804	0.221981	18	1.04(0.93 - 1.17)
cg04523291	OXTR	3	8809501	rs4686302	3	8809222	T	C	0.11829	-0.00391531	0.0181686	0.829379	0.299854	0.050259	2.43e-09	-0.0130574	0.0606309	0.829488	0.829488	0.975171	0.710049	11	0.99(0.88 - 1.11)
cg04525476	DUSP1	5	172198714	rs75467304	5	172192629	T	C	0.222664	0.0240761	0.0146573	0.100465	0.240842	0.0364218	3.78e-11	0.0999663	0.062708	0.110902	0.110902	0.604724	0.946043	20	1.11(0.98 - 1.25)
cg04545963	NFKBIA	14	35872393	rs72666636	14	35837014	T	G	0.248509	-0.010895	0.0131758	0.408297	-0.76244	0.0366174	2.75e-96	0.0142896	0.0172947	0.408666	0.0219044	0.846328	0.0627133	20	1.01(0.98 - 1.05)
cg04548483	ADCK5	8	145597148	rs2280837	8	145620296	G	C	0.427435	0.0150665	0.0122832	0.219975	-0.731017	0.0314518	1.7e-119	-0.0206103	0.0168263	0.220617	0.138279	0.727026	0.122042	20	0.98(0.95 - 1.01)
cg04550103	HJURP	2	234762281	rs3732215	2	234750542	G	C	0.463221	0.000621128	0.0125241	0.960445	0.324212	0.0317334	1.67e-24	0.00191581	0.0386298	0.960446	0.960446	0.993595	0.75029	20	1.00(0.93 - 1.08)
cg04564980	KNDC1	10	134974877	rs7083196	10	134954751	C	T	0.440358	-0.00295127	0.0124744	0.812978	-0.417647	0.0332246	3.07e-36	0.00706643	0.0298736	0.81301	0.278638	0.97195	0.0847599	20	1.01(0.95 - 1.07)
cg04565547	ASAH1	8	17941012	rs139001299	8	17941668	T	C	0.0228628	-0.0133092	0.031234	0.670026	0.556626	0.0890597	4.1e-10	-0.0239105	0.0562434	0.670745	0.670745	0.940782	0.87898	10	0.98(0.87 - 1.09)
cg04571833	RAPGEF4	2	173836756	rs1026290	2	173841435	A	G	0.428429	-0.0111904	0.0126521	0.376443	0.379384	0.0326348	3.07e-31	-0.0294963	0.0334455	0.37782	0.37782	0.835579	0.583936	20	0.97(0.91 - 1.04)
cg04577497	MAGOHB	12	10766264	rs3463	12	10769350	G	A	0.224652	-0.0158435	0.0158986	0.318991	0.300039	0.0393103	2.3e-14	-0.0528048	0.0534382	0.32308	0.32308	0.802592	0.662337	20	0.95(0.85 - 1.05)
cg04589021	MAP2K3	17	21193432	rs7213842	17	21175537	G	A	0.280318	0.00186269	0.0131692	0.88752	-0.958766	0.0303578	6.49e-219	-0.0019428	0.0137357	0.887521	0.687386	0.982429	0.92903	20	1.00(0.97 - 1.03)
cg04593460	MAD1L1	7	2045488	rs3778977	7	2159746	T	C	0.421471	0.000606537	0.012562	0.96149	0.217196	0.032551	2.52e-11	0.00279258	0.0578387	0.961491	0.961491	0.993848	0.233095	20	1.00(0.90 - 1.12)
cg04596071	MAD1L1	7	2155899	rs34111510	7	2169815	T	C	0.23161	-0.000589772	0.0146563	0.967902	-0.349518	0.0373716	8.56e-21	0.00168739	0.0419332	0.967902	0.967902	0.994938	0.0181678	20	1.00(0.92 - 1.09)
cg04603796	CDC7	1	91965822	rs13447526	1	91983174	A	G	0.49006	-0.0258467	0.0122566	0.034962	0.467524	0.0319484	1.71e-48	-0.0552843	0.0264868	0.0368667	0.0582192	0.398196	0.259195	20	0.95(0.90 - 1.00)
cg04609482	SOCS1	16	11351169	rs72771866	16	11355222	T	C	0.263419	0.00891325	0.0143298	0.533937	0.233438	0.0366779	1.96e-10	0.0381825	0.0616783	0.535878	0.535878	0.8996	0.0473629	20	1.04(0.92 - 1.17)
cg04609952	MYCN	2	16085893	rs28672374	2	16229124	C	A	0.356859	0.00119991	0.0125443	0.923795	0.599228	0.0342217	1.2e-68	0.00200243	0.0209344	0.923797	0.963843	0.987527	0.176565	20	1.00(0.96 - 1.04)
cg04622224	MAD1L1	7	1903159	rs73046375	7	1912554	A	G	0.026839	0.0780084	0.0409266	0.0566429	1.71323	0.0874663	1.98e-85	0.0455328	0.0240014	0.0578154	0.150374	0.475845	0.863782	20	1.05(1.00 - 1.10)
cg04632671	PPARG	3	12329826	rs11709077	3	12336507	A	G	0.119284	-0.00532365	0.0162475	0.743169	-0.348151	0.0492914	1.63e-12	0.0152912	0.0467182	0.743435	0.743435	0.958718	0.88991	15	1.02(0.93 - 1.11)
cg04633683	MVP	16	29837056	rs12920760	16	29844279	A	G	0.128231	0.0285376	0.0187004	0.126999	1.52786	0.0335906	0	0.0186782	0.0122465	0.127213	0.00187767	0.629942	0.246491	20	1.02(0.99 - 1.04)
cg04658243	RPTOR	17	78865755	rs11868966	17	78865999	C	A	0.152087	-0.0173273	0.0167702	0.301501	0.918765	0.0411563	2.17e-110	-0.0188593	0.0182725	0.302018	0.720241	0.785973	0.422502	20	0.98(0.95 - 1.02)
cg04661436	MORF4L1	15	79169207	rs74248601	15	79195530	A	C	0.128231	-0.012425	0.0172897	0.472365	0.354927	0.0501289	1.44e-12	-0.0350072	0.0489637	0.474632	0.474632	0.876915	0.115061	20	0.97(0.88 - 1.06)
cg04662369	RPTOR	17	78754318	rs9915667	17	78754340	A	G	0.437376	0.000644647	0.0127134	0.95956	0.888389	0.0273505	1.94e-231	0.000725636	0.0143106	0.95956	0.781867	0.993458	0.817255	20	1.00(0.97 - 1.03)
cg04663932	LIMK1	7	73508618	rs36010170	7	73499498	A	C	0.117296	0.00400385	0.0199924	0.841271	0.493572	0.0475451	3.02e-25	0.00811199	0.0405131	0.8413	0.8413	0.97728	0.20132	20	1.01(0.93 - 1.09)
cg04665423	VENTX	10	135051305	rs2980709	10	135047809	A	G	0.45328	0.00901911	0.0124764	0.469745	0.461584	0.0322007	1.33e-46	0.0195395	0.0270639	0.470309	0.468828	0.874628	0.557767	20	1.02(0.97 - 1.08)
cg04665604	DDAH2	6	31696852	rs2523582	6	31328092	A	G	0.201789	-0.127877	0.0148135	6e-18	-0.25114	0.0347558	4.98e-13	0.509187	0.0918963	3.01e-08	2.57e-10	2.89e-06	5.96e-10	20	1.66(1.39 - 1.99)
cg04678936	TP53BP1	15	43802612	rs506120	15	43802024	T	C	0.300199	0.00311052	0.0153427	0.839341	0.390103	0.0355761	5.61e-28	0.00797358	0.0393365	0.839368	0.935693	0.97728	0.629242	20	1.01(0.93 - 1.09)
cg04681394	KNDC1	10	134997386	rs2998152	10	134981690	T	C	0.345924	0.0165763	0.0132225	0.209972	-0.235972	0.0330637	9.55e-13	-0.070247	0.0568922	0.216928	0.448941	0.723972	0.437538	20	0.93(0.83 - 1.04)
cg04692506	SPI1	11	47401027	rs11039355	11	47737501	T	C	0.355865	-0.0247998	0.0128267	0.0531806	-0.218825	0.034023	1.26e-10	0.113332	0.0612074	0.0640837	0.0640837	0.4963	0.201764	20	1.12(0.99 - 1.26)
cg04736351	OTX2	14	57274550	rs1123285	14	57274519	G	C	0.349901	0.00774091	0.0129043	0.548593	0.243064	0.0347144	2.53e-12	0.0318472	0.0532846	0.550053	0.550053	0.904583	0.671785	19	1.03(0.93 - 1.15)
cg04781638	CPEB1	15	83240791	rs118094378	15	82547193	A	G	0.0109344	0.0128671	0.0537189	0.810697	0.962991	0.108869	9.12e-19	0.0133616	0.0558039	0.810765	0.4717	0.971721	0.66711	20	1.01(0.91 - 1.13)
cg04781839	UBE2I	16	1374937	rs8063	16	1374818	A	G	0.285288	-0.00785156	0.0135132	0.561221	-0.724536	0.033109	3.74e-106	0.0108367	0.0186574	0.561359	0.369645	0.907991	0.405292	20	1.01(0.97 - 1.05)
cg04782072	EEF1E1	6	8102505	rs72496782	6	8100815	A	G	0.256461	-0.00478465	0.0136354	0.725664	0.197386	0.0354616	2.6e-08	-0.02424	0.0692169	0.726186	0.726186	0.954423	0.764985	20	0.98(0.85 - 1.12)
cg04783710	IGFBP5	2	217539235	rs3276	2	217536998	A	G	0.0387674	-0.00885406	0.0353242	0.802084	-0.497556	0.0784158	2.22e-10	0.0177951	0.0710508	0.802235	0.802235	0.970514	0.862507	9	1.02(0.89 - 1.17)
cg04789365	MAP3K6	1	27687695	rs35659744	1	27687466	T	G	0.26839	0.0164385	0.0141245	0.244493	-0.237882	0.0357059	2.7e-11	-0.0691035	0.0602752	0.251602	0.251602	0.750531	0.617637	11	0.93(0.83 - 1.05)
cg04794662	FOXP1	3	71178485	rs34925588	3	71178506	T	C	0.195825	-0.00620601	0.0154683	0.688267	0.256811	0.0422579	1.22e-09	-0.0241657	0.0603633	0.688909	0.068478	0.945562	0.00808469	13	0.98(0.87 - 1.10)
cg04807004	CPEB1	15	83240693	rs150108673	15	83401765	A	G	0.0109344	0.0203686	0.0543151	0.707654	1.37145	0.127605	6.08e-27	0.0148519	0.0396284	0.707824	0.364004	0.949755	0.46174	20	1.01(0.94 - 1.10)
cg04809597	SMAD3	15	67357361	rs11633026	15	67357758	T	C	0.0954274	-0.0112986	0.0208792	0.58841	0.459658	0.0531864	5.5e-18	-0.0245804	0.0455123	0.589139	0.589139	0.915576	0.802929	20	0.98(0.89 - 1.07)
cg04820159	AKT1	14	105251188	rs2494745	14	105256913	G	C	0.0964215	-0.0530972	0.0207496	0.0104989	-0.418697	0.059876	2.7e-12	0.126815	0.0527715	0.0162568	0.0524872	0.269547	0.446611	15	1.14(1.02 - 1.26)
cg04837533	ITPR2	12	26986864	rs11048709	12	26985893	A	G	0.199801	-0.0102437	0.0165786	0.53665	-0.421867	0.0409593	7.07e-25	0.0242818	0.0393688	0.537381	0.537381	0.899864	0.502915	20	1.02(0.95 - 1.11)
cg04844971	TRPM7	15	50979486	rs473357	15	50867082	G	A	0.439364	-0.0121109	0.0122484	0.322774	-0.266984	0.0319062	5.87e-17	0.0453619	0.046196	0.326128	0.326128	0.805686	0.945675	20	1.05(0.96 - 1.15)
cg04860563	TP63	3	189524470	rs6800058	3	189248467	C	T	0.369781	-0.0433228	0.0135752	0.00141625	-0.199326	0.0334206	2.46e-09	0.217346	0.0772423	0.00489558	0.00489558	0.122986	0.0322588	20	1.24(1.07 - 1.45)
cg04861096	STUB1	16	729354	rs12599315	16	729831	T	C	0.39165	-0.00897358	0.0123129	0.466127	0.599643	0.032607	1.58e-75	-0.0149649	0.0205499	0.466477	0.643098	0.872756	0.234307	20	0.99(0.95 - 1.03)
cg04864179	IRF5	7	128579964	rs3757387	7	128576086	C	T	0.454274	0.0842688	0.0123269	8.13e-12	-0.365299	0.0332128	3.87e-28	-0.230684	0.0397316	6.4e-09	5.34e-08	6.81e-07	2.39e-05	20	0.79(0.73 - 0.86)
cg04871131	PON1	7	94954202	rs705379	7	94953895	A	G	0.487078	0.00253594	0.0127899	0.842828	0.836737	0.0286365	1.11e-187	0.00303075	0.0152858	0.842832	0.406485	0.977398	0.786233	20	1.00(0.97 - 1.03)
cg04871173	MAD1L1	7	1883056	rs182065968	7	1865067	T	C	0.0218688	0.110781	0.056114	0.0483575	-0.852879	0.0975899	2.34e-18	-0.129891	0.0674514	0.054143	0.0582356	0.464746	0.738638	20	0.88(0.77 - 1.00)
cg04877966	ULK3	15	75135169	rs9210	15	75128501	T	C	0.310139	0.0194175	0.0132322	0.142256	-0.572518	0.0355242	1.96e-58	-0.033916	0.0232079	0.143906	0.129036	0.652232	0.905399	20	0.97(0.92 - 1.01)
cg04880278	GATA4	8	11597172	rs35928010	8	11591876	C	T	0.415507	0.00454385	0.0122757	0.711271	-0.292279	0.0323259	1.54e-19	-0.0155463	0.0420352	0.711502	0.711502	0.950443	0.37525	20	0.98(0.91 - 1.07)
cg04891086	KCNA1	12	5018513	rs10774289	12	5018869	C	T	0.285288	0.00147576	0.012686	0.907391	0.30553	0.0357433	1.25e-17	0.00483016	0.0415251	0.9074	0.9074	0.985254	0.834708	16	1.00(0.93 - 1.09)
cg04898039	MAD1L1	7	2151184	rs6461158	7	2153541	A	G	0.228628	-0.000480458	0.0148466	0.974184	-0.670376	0.0369988	2.26e-73	0.000716699	0.0221467	0.974184	0.968756	0.996215	0.0360347	20	1.00(0.96 - 1.05)
cg04899563	KNDC1	10	135034571	rs11597199	10	135037981	T	C	0.449304	0.0119938	0.0124468	0.335244	0.281889	0.0328317	9.01e-18	0.042548	0.0444322	0.338268	0.791343	0.811579	0.195908	20	1.04(0.96 - 1.14)
cg04904385	TWIST1	7	19158692	rs11975410	7	19178075	A	G	0.128231	-0.0108308	0.0160155	0.498869	0.32759	0.0493228	3.1e-11	-0.033062	0.0491416	0.50108	0.50108	0.888343	0.715205	20	0.97(0.88 - 1.07)
cg04908300	PPARG	3	12330532	rs62242116	3	12316326	A	G	0.0715706	0.134223	0.028091	1.77e-06	-0.407959	0.0565946	5.66e-13	-0.329011	0.0826111	6.82e-05	2.95e-05	0.0037137	0.0424011	20	0.72(0.61 - 0.85)
cg04912297	ASAH1	8	17943293	rs7387252	8	17943036	T	C	0.133201	-0.0314166	0.017661	0.0752613	0.924077	0.0441653	3.3e-97	-0.0339978	0.019181	0.0763159	0.37971	0.528675	0.162813	20	0.97(0.93 - 1.00)
cg04916523	PIK3R5	17	8868688	rs561628	17	8873210	G	C	0.389662	-0.00270721	0.0131026	0.83631	0.383503	0.0331307	5.49e-31	-0.00705915	0.034171	0.836335	0.970135	0.977011	0.247518	20	0.99(0.93 - 1.06)
cg04920474	PPM1B	2	44395004	rs11679892	2	44391617	C	G	0.398608	0.011901	0.0123008	0.333295	-0.743559	0.0316083	2.31e-122	-0.0160055	0.0165571	0.333704	0.669041	0.809443	0.00346379	20	0.98(0.95 - 1.02)
cg04923773	NTN4	12	96161502	rs7977346	12	96161265	C	T	0.370775	-0.016541	0.0123267	0.179634	-0.340042	0.0321945	4.46e-26	0.0486439	0.0365419	0.183129	0.183129	0.694427	0.901295	20	1.05(0.98 - 1.13)
cg04939649	KNDC1	10	134993800	rs73399171	10	134946943	G	C	0.166998	-0.0225227	0.0153046	0.141121	0.256165	0.0438389	5.12e-09	-0.0879226	0.0616107	0.15356	0.15356	0.662988	0.547856	17	0.92(0.81 - 1.03)
cg04941246	WNT5A	3	55518131	rs77344209	3	55515277	T	C	0.222664	-0.0222115	0.0156568	0.156001	-0.29327	0.0367183	1.38e-15	0.0757374	0.0542226	0.162478	0.162478	0.672737	0.302235	20	1.08(0.97 - 1.20)
cg04949632	KSR2	12	118123304	rs74992073	12	118109096	T	G	0.0258449	0.0651452	0.0377661	0.0845338	-0.6104	0.0984612	5.67e-10	-0.106725	0.0642215	0.0965462	0.0965462	0.577165	0.0207055	3	0.90(0.79 - 1.02)
cg04952827	ULK3	15	75135187	rs9210	15	75128501	T	C	0.310139	0.0194175	0.0132322	0.142256	-0.266329	0.035218	3.96e-14	-0.0729079	0.0506104	0.149706	0.149706	0.658248	0.744093	20	0.93(0.84 - 1.03)
cg04956306	MAPK12	22	50700563	rs2076140	22	50706546	A	C	0.287276	-0.0012938	0.0148043	0.930359	-0.444868	0.0351761	1.16e-36	0.00290828	0.0332788	0.93036	0.0496312	0.989227	0.258689	20	1.00(0.94 - 1.07)
cg04962480	YWHAZ	8	101962118	rs3134359	8	101958568	G	C	0.439364	0.00490244	0.0122622	0.689303	0.610226	0.0311092	1.14e-85	0.00803381	0.0200987	0.689364	0.662587	0.945692	0.278041	20	1.01(0.97 - 1.05)
cg04972436	BIRC5	17	76212679	rs12604048	17	76215597	A	G	0.398608	-0.00284593	0.0127717	0.823667	0.236414	0.0326846	4.72e-13	-0.0120379	0.0540483	0.823749	0.823749	0.974585	0.534709	20	0.99(0.89 - 1.10)
cg04986591	MEOX1	17	41723953	rs2003467	17	41735693	G	A	0.416501	-0.0240954	0.0124684	0.0532957	-0.610862	0.0312847	6.62e-85	0.0394449	0.0205109	0.0544648	0.106659	0.465962	0.582885	20	1.04(1.00 - 1.08)
cg05001580	CPT1C	19	50193857	rs10415880	19	50189156	A	G	0.341948	-0.0256576	0.0133913	0.0553663	0.36478	0.0347905	1.01e-25	-0.0703372	0.0373185	0.0594595	0.0594595	0.481693	0.141967	20	0.93(0.87 - 1.00)
cg05005217	CDCA2	8	25317638	rs3812422	8	25316661	T	G	0.354871	-0.0160878	0.0127607	0.207406	-0.596108	0.0332678	8.46e-72	0.0269881	0.0214596	0.208529	0.629257	0.71719	0.164895	20	1.03(0.99 - 1.07)
cg05030518	MAD1L1	7	2151737	rs3800881	7	2120635	T	C	0.38171	0.00719321	0.0124303	0.562803	0.255195	0.0303071	3.76e-17	0.0281872	0.048824	0.563722	0.156221	0.908647	0.829994	20	1.03(0.93 - 1.13)
cg05049312	ITPK1	14	93406016	rs74074511	14	93406160	A	G	0.0984095	0.025222	0.0163096	0.121996	-1.04988	0.0465996	2.12e-112	-0.0240238	0.0155713	0.122874	0.243309	0.623307	0.0424029	20	0.98(0.95 - 1.01)
cg05064567	RPTOR	17	78870138	rs8064817	17	78865950	T	C	0.153082	-0.0162969	0.0171136	0.340956	-1.00663	0.0401272	7.06e-139	0.0161895	0.0170131	0.341304	0.758783	0.813037	0.47558	20	1.02(0.98 - 1.05)
cg05068987	MAST1	19	12978714	rs2293682	19	12989560	A	G	0.243539	0.00923424	0.0130509	0.479221	-0.411618	0.0367192	3.65e-29	-0.022434	0.0317695	0.480094	0.480094	0.879199	0.940166	20	0.98(0.92 - 1.04)
cg05090170	MEF2A	15	100105369	rs78350132	15	100200683	C	G	0.117296	-0.00376606	0.0242093	0.876378	-0.219838	0.0332954	4.04e-11	0.0171311	0.110154	0.876412	0.876412	0.980718	0.197644	20	1.02(0.82 - 1.26)
cg05090695	CDKN1C	11	2907670	rs450563	11	2908965	G	A	0.316103	-0.0113866	0.0131216	0.385517	-0.40428	0.0333779	9.1e-34	0.0281652	0.0325399	0.386733	0.386733	0.839878	0.849755	20	1.03(0.97 - 1.10)
cg05098037	RPTOR	17	78753327	rs4969246	17	78740579	G	A	0.10835	-0.0108062	0.0214795	0.614898	0.804106	0.049177	4.26e-60	-0.0134388	0.0267249	0.615066	0.914922	0.924049	0.612308	20	0.99(0.94 - 1.04)
cg05098381	FOXP1	3	71301786	rs62247677	3	71294579	A	G	0.0795229	-0.0249336	0.0288677	0.387742	0.525693	0.0659962	1.65e-15	-0.04743	0.0552355	0.390514	0.390514	0.84101	0.0114872	20	0.95(0.86 - 1.06)
cg05107228	HDAC4	2	240205170	rs67858464	2	240237591	C	T	0.228628	0.00928083	0.0134031	0.488662	0.251675	0.0380494	3.73e-11	0.0368763	0.0535466	0.491027	0.725808	0.884355	0.538925	18	1.04(0.93 - 1.15)
cg05114739	HDAC4	2	240238904	rs11680524	2	240242237	C	T	0.428429	-0.00564564	0.0124023	0.648959	0.753223	0.0304907	9.84e-135	-0.00749531	0.0164684	0.649014	0.613063	0.935012	0.363782	20	0.99(0.96 - 1.03)
cg05120085	RAP1GAP	1	21986286	rs11806116	1	21989429	G	C	0.291252	-0.00571865	0.0143902	0.691073	-0.287009	0.0353424	4.63e-16	0.019925	0.0501985	0.691423	0.691423	0.946334	0.350845	20	1.02(0.92 - 1.13)
cg05129081	TP63	3	189348936	rs9812901	3	189331804	T	C	0.388668	-0.015212	0.0123674	0.218694	-0.69253	0.0302982	1.24e-115	0.0219658	0.0178841	0.21936	0.0832125	0.726055	2.46e-05	20	1.02(0.99 - 1.06)
cg05139187	ITSN2	2	24443636	rs114054940	2	24198868	G	A	0.0149105	-0.0237186	0.0544464	0.663104	-0.745258	0.0947163	3.59e-15	0.031826	0.073169	0.663587	0.663587	0.939538	0.364927	19	1.03(0.89 - 1.19)
cg05142115	GGCT	7	30544301	rs137972357	7	28588245	G	A	0.00497018	-0.0201996	0.0636557	0.750996	0.870066	0.147023	3.26e-09	-0.0232162	0.073267	0.751342	0.751342	0.960312	0.291031	4	0.98(0.85 - 1.13)
cg05152432	NADK	1	1689887	rs11260615	1	1751776	G	A	0.429423	0.00251912	0.012466	0.839855	-0.244714	0.0318884	1.67e-14	-0.0102941	0.0509587	0.839909	0.839909	0.97728	0.639719	20	0.99(0.90 - 1.09)
cg05154234	HDAC7	12	48204680	rs11168249	12	48208368	C	T	0.467197	0.00534605	0.0123158	0.66423	0.804964	0.0289788	8.08e-170	0.00664135	0.0153017	0.664268	0.792626	0.939648	0.24236	20	1.01(0.98 - 1.04)
cg05156120	MEOX1	17	41723125	rs28688781	17	41725269	A	G	0.026839	-0.00785437	0.0476117	0.86897	-1.69645	0.0758614	9.12e-111	0.00462988	0.0280662	0.868973	0.812116	0.98029	0.701746	17	1.00(0.95 - 1.06)
cg05171197	HDAC4	2	240230850	rs10170311	2	240261629	C	G	0.496024	0.00927172	0.0122613	0.449543	-0.315072	0.032105	9.82e-23	-0.0294273	0.0390312	0.450884	0.903066	0.865815	0.957859	20	0.97(0.90 - 1.05)
cg05179529	LIN52	14	74551516	rs10150705	14	74589646	T	C	0.190855	-0.0123094	0.0174873	0.481492	0.617993	0.0405384	1.79e-52	-0.0199184	0.0283271	0.481959	0.246048	0.879702	0.102049	20	0.98(0.93 - 1.04)
cg05211192	MAD1L1	7	2119076	rs3800877	7	2118772	T	C	0.382704	0.0074975	0.0124315	0.546439	-0.215456	0.0331268	7.82e-11	-0.0347982	0.057946	0.548154	0.548154	0.904057	0.678029	20	0.97(0.86 - 1.08)
cg05212460	MAD1L1	7	2149814	rs3800905	7	2147596	A	G	0.368787	-0.003064	0.0125042	0.806427	0.266527	0.0344649	1.05e-14	-0.011496	0.0469388	0.806522	0.806522	0.971389	0.394951	20	0.99(0.90 - 1.08)
cg05225883	STK32C	10	134043755	rs2379235	10	134047293	G	A	0.247515	0.0103863	0.0139709	0.457225	0.627944	0.0362	2.1e-67	0.0165402	0.0222691	0.457638	0.10086	0.868576	0.0228533	20	1.02(0.97 - 1.06)
cg05231509	ATM	11	108094111	rs117988122	11	106816999	C	T	0.0188867	0.0587299	0.104594	0.574454	0.638938	0.107062	2.4e-09	0.0919179	0.164423	0.576138	0.576138	0.912884	0.25769	8	1.10(0.79 - 1.51)
cg05232628	CAV1	7	116200184	rs9920	7	116200092	C	T	0.0984095	0.0154172	0.0233704	0.509453	-0.610031	0.0547054	7.06e-29	-0.0252728	0.0383772	0.510193	0.510193	0.891283	0.942659	20	0.98(0.90 - 1.05)
cg05262829	ITPKB	1	226921576	rs708775	1	226923264	A	G	0.314115	-0.0052221	0.0135431	0.6998	-0.997069	0.0309348	6.42e-228	0.00523745	0.0135839	0.69982	0.34892	0.947665	0.0138495	20	1.01(0.98 - 1.03)
cg05265849	IL6	7	22767390	rs1474347	7	22768124	C	A	0.411531	0.0148735	0.0122544	0.224852	-0.952863	0.0271499	7.66e-270	-0.0156093	0.0128683	0.225129	0.101528	0.729923	0.186853	20	0.98(0.96 - 1.01)
cg05266474	BCL11B	14	99708736	rs941521	14	99708876	G	A	0.440358	0.013866	0.0123264	0.26063	-0.19863	0.0334614	2.92e-09	-0.0698082	0.0631616	0.269059	0.269059	0.763867	0.0689696	20	0.93(0.82 - 1.06)
cg05266843	TP53INP1	8	95961618	rs2879813	8	95960947	A	G	0.43837	-0.0217345	0.0122561	0.0761688	0.209335	0.0327779	1.7e-10	-0.103827	0.0607631	0.0875045	0.0875045	0.557148	0.584589	20	0.90(0.80 - 1.02)
cg05267118	CDKN1C	11	2907884	rs450563	11	2908965	G	A	0.316103	-0.0113866	0.0131216	0.385517	-0.298963	0.0344786	4.29e-18	0.038087	0.0441097	0.387883	0.387883	0.840289	0.70887	20	1.04(0.95 - 1.13)
cg05279229	MAD1L1	7	1896384	rs4644136	7	1900208	T	C	0.403579	-0.00962093	0.0131921	0.465821	0.197704	0.0325455	1.24e-09	-0.0486633	0.0672057	0.469007	0.469007	0.874139	0.907707	20	0.95(0.83 - 1.09)
cg05285228	POT1	7	124571219	rs12535807	7	124591433	A	T	0.441352	-0.0157404	0.0122406	0.198472	1.01684	0.0264895	0	-0.0154798	0.0120447	0.198724	0.371372	0.707694	NA	NA	0.98(0.96 - 1.01)
cg05287409	MCM7	7	99690806	rs77515038	7	99684526	A	G	0.0666004	0.00861307	0.0316809	0.785722	0.460557	0.0817347	1.75e-08	0.0187014	0.0688682	0.785965	0.785965	0.967364	0.103311	20	1.02(0.89 - 1.17)
cg05290658	EPAS1	2	46613024	rs11539645	2	46613038	G	A	0.0536779	0.0307627	0.0295189	0.297349	0.720548	0.0683598	5.62e-26	0.0426935	0.041167	0.299699	0.806402	0.78412	0.279475	15	1.04(0.96 - 1.13)
cg05300762	SIN3B	19	16990306	rs76285988	19	16960635	T	C	0.0914513	-0.0233134	0.0238945	0.329223	-0.879058	0.0499389	2.35e-69	0.0265209	0.0272236	0.329965	0.0930422	0.808402	0.212253	20	1.03(0.97 - 1.08)
cg05309505	IRF7	11	612837	rs11246226	11	641191	C	A	0.497018	0.00125311	0.0122435	0.91848	-0.190406	0.0319481	2.52e-09	-0.00658126	0.0643116	0.918492	0.918492	0.986963	0.0303423	20	0.99(0.88 - 1.13)
cg05316415	KNDC1	10	134999675	rs4838698	10	134947643	G	A	0.331014	-0.00985204	0.0130963	0.451885	0.284505	0.0344422	1.45e-16	-0.0346287	0.0462224	0.453751	0.320501	0.86685	0.422415	20	0.97(0.88 - 1.06)
cg05332270	EIF2AK2	2	37384401	rs2270414	2	37375932	A	G	0.49503	0.00421735	0.0122711	0.731086	-0.294305	0.0323399	9e-20	-0.0143299	0.0417249	0.73127	0.73127	0.956428	0.119476	20	0.99(0.91 - 1.07)
cg05337636	RPTOR	17	78720537	rs7221823	17	78645538	A	T	0.310139	-0.00158771	0.0130912	0.903469	-0.206278	0.0356678	7.32e-09	0.00769695	0.0634779	0.90349	0.90349	0.985208	0.8677	20	1.01(0.89 - 1.14)
cg05342682	PON1	7	94953680	rs705379	7	94953895	A	G	0.487078	0.00253594	0.0127899	0.842828	0.846222	0.0285449	3.9e-193	0.00299678	0.0151145	0.842832	0.482021	0.977398	0.755618	20	1.00(0.97 - 1.03)
cg05354549	CDCA4	14	105487825	rs11845866	14	105484284	T	C	0.166004	-0.0131778	0.0158612	0.406075	-0.35087	0.0472124	1.07e-13	0.0375575	0.045487	0.408988	0.408988	0.846328	0.651332	20	1.04(0.95 - 1.14)
cg05359207	ZNF217	20	52196506	rs1326862	20	52198967	G	A	0.0328032	0.0230671	0.0313704	0.462148	0.563132	0.103214	4.87e-08	0.0409622	0.0562107	0.466169	0.466169	0.872557	0.259731	3	1.04(0.93 - 1.16)
cg05364508	BMPR2	2	203242417	rs12474453	2	203566078	A	C	0.142147	0.0251451	0.0153109	0.100528	-0.253367	0.0460351	3.72e-08	-0.0992437	0.0630626	0.115549	0.115549	0.612235	0.0731995	13	0.91(0.80 - 1.02)
cg05365729	LOXL2	8	23262073	rs56278650	8	23258332	T	C	0.332008	0.00420862	0.0130266	0.746636	-0.49872	0.0340222	1.19e-48	-0.00843884	0.0261264	0.746695	0.203946	0.959721	0.965578	20	0.99(0.94 - 1.04)
cg05368033	FGFR2	10	123357284	rs7091556	10	123208157	A	C	0.508946	0.0094762	0.0122723	0.440019	0.42802	0.0315615	6.78e-42	0.0221396	0.0287187	0.440758	0.440758	0.861608	0.221189	20	1.02(0.97 - 1.08)
cg05368731	NBR1	17	41323189	rs8176160	17	41241503	C	T	0.358847	-0.00764445	0.0126119	0.544428	1.27037	0.0216464	0	-0.00601748	0.00992823	0.54445	0.251807	0.902819	0.445951	20	0.99(0.97 - 1.01)
cg05382282	CHD5	1	6164735	rs11586626	1	6158147	T	C	0.139165	-0.0360281	0.0186137	0.0529205	-0.667229	0.0504721	6.75e-40	0.0539966	0.0281945	0.0554734	0.133022	0.468611	0.0942355	20	1.06(1.00 - 1.12)
cg05383783	CDKN1C	11	2907819	rs431222	11	2908399	T	C	0.294235	-0.00898459	0.0132158	0.496608	-0.269515	0.034328	4.12e-15	0.0333362	0.0492191	0.498214	0.498214	0.887181	0.735737	20	1.03(0.94 - 1.14)
cg05384123	FOXP1	3	71294341	rs4055824	3	71292039	A	G	0.251491	-0.00317932	0.0129872	0.806608	-0.242378	0.0372517	7.69e-11	0.0131172	0.0536203	0.806742	0.842554	0.971444	0.265878	8	1.01(0.91 - 1.13)
cg05389053	TEAD4	12	3131226	rs71534246	12	3128103	A	G	0.177932	0.0040463	0.0152553	0.790825	-0.321936	0.0440184	2.6e-13	-0.0125687	0.0474173	0.79096	0.79096	0.967519	0.453629	20	0.99(0.90 - 1.08)
cg05394783	STK32C	10	134043897	rs2379235	10	134047293	G	A	0.247515	0.0103863	0.0139709	0.457225	0.771641	0.0351067	4.49e-107	0.01346	0.0181158	0.457482	0.0501402	0.868576	0.137396	20	1.01(0.98 - 1.05)
cg05395366	RPTOR	17	78895273	rs9893657	17	78894321	T	C	0.219682	0.0120114	0.0143008	0.400958	0.374335	0.041263	1.17e-19	0.0320873	0.0383666	0.402967	0.402967	0.843292	0.118428	20	1.03(0.96 - 1.11)
cg05396212	KRT19	17	39683705	rs3786142	17	39683044	A	G	0.352883	-0.00868314	0.0128204	0.498221	-0.347421	0.0328263	3.55e-26	0.0249931	0.0369771	0.499099	0.499099	0.887744	0.280598	15	1.03(0.95 - 1.10)
cg05433222	PON1	7	94948020	rs2301711	7	94945659	C	T	0.0596421	0.0151238	0.025101	0.546829	-0.428885	0.0663771	1.04e-10	-0.035263	0.0587801	0.548563	0.548563	0.904173	0.340893	18	0.97(0.86 - 1.08)
cg05438378	SMAD3	15	67383736	rs11634686	15	67382051	G	A	0.470179	-0.00104657	0.0123318	0.932367	-0.41671	0.0318947	5.21e-39	0.0025115	0.0295938	0.932368	0.932368	0.989793	0.470001	20	1.00(0.95 - 1.06)
cg05441107	KNDC1	10	134972886	rs7083196	10	134954751	C	T	0.440358	-0.00295127	0.0124744	0.812978	-0.266052	0.0329858	7.28e-16	0.0110928	0.0469072	0.813057	0.425837	0.97195	0.291437	20	1.01(0.92 - 1.11)
cg05450916	TGFBR2	3	30684783	rs9867701	3	30684683	G	A	0.351889	-0.0176705	0.0128404	0.168771	0.503831	0.0328427	4.09e-53	-0.0350723	0.0255879	0.170481	0.117304	0.682054	0.0681483	20	0.97(0.92 - 1.02)
cg05454446	BMS1	10	43277757	rs12355318	10	43406680	G	A	0.0656064	-0.0024218	0.0234099	0.917604	-0.771425	0.0574189	3.77e-41	0.00313939	0.0303472	0.917607	0.723999	0.986963	0.322692	20	1.00(0.95 - 1.06)
cg05459190	STK32C	10	134110326	rs4880352	10	134045675	C	A	0.272366	0.00811817	0.0136091	0.550825	0.306296	0.0369377	1.11e-16	0.0265044	0.0445461	0.551852	0.829531	0.90541	0.0267354	20	1.03(0.94 - 1.12)
cg05460226	PIK3R5	17	8804279	rs12945251	17	8802475	C	G	0.210736	-0.0115894	0.015438	0.45283	0.241725	0.0382983	2.76e-10	-0.0479446	0.0643162	0.455999	0.455999	0.867854	0.527198	8	0.95(0.84 - 1.08)
cg05480110	MUC4	3	195534854	rs6791220	3	195529768	A	G	0.317097	0.00531251	0.014647	0.716827	0.260857	0.0343795	3.26e-14	0.0203656	0.0562136	0.717136	0.717136	0.952031	0.46225	20	1.02(0.91 - 1.14)
cg05498681	SRC	20	35973318	rs6094324	20	35957878	G	A	0.222664	-0.0214916	0.0166496	0.196767	0.227214	0.034964	8.11e-11	-0.0945874	0.0747087	0.205483	0.205483	0.715248	0.925057	20	0.91(0.79 - 1.05)
cg05504665	STK32C	10	134061684	rs2814193	10	134069610	A	C	0.372763	0.0176995	0.0127446	0.164898	-0.663556	0.0323309	1.32e-93	-0.0266737	0.0192504	0.165864	0.182952	0.67786	0.509396	20	0.97(0.94 - 1.01)
cg05509753	TGFB1I1	16	31482618	rs3934739	16	31513086	T	C	0.258449	-0.0129843	0.0139243	0.351082	-0.584118	0.0347765	2.6e-63	0.0222289	0.0238749	0.351823	0.638158	0.820322	0.0946919	20	1.02(0.98 - 1.07)
cg05513208	XAF1	17	6659189	rs4796551	17	6664239	C	T	0.377734	-0.00609264	0.0124237	0.623848	-0.22634	0.0335254	1.47e-11	0.0269181	0.0550342	0.62476	0.62476	0.926922	0.268091	20	1.03(0.92 - 1.14)
cg05516537	TFDP1	13	114239958	rs7325214	13	114236924	C	T	0.349901	0.0103124	0.0135544	0.446767	-0.408478	0.0330849	5.1e-35	-0.0252459	0.0332456	0.447628	0.447628	0.864466	0.932767	20	0.98(0.91 - 1.04)
cg05530630	EGFR	7	55224743	rs13222549	7	55225140	C	G	0.337972	-0.00545774	0.013499	0.685987	-0.282725	0.0340174	9.47e-17	0.019304	0.0478025	0.686338	0.686338	0.944851	0.51947	20	1.02(0.93 - 1.12)
cg05533001	MAD1L1	7	2019608	rs12672508	7	1891385	A	G	0.028827	0.0441091	0.0410452	0.282533	-0.542594	0.0822337	4.16e-11	-0.0812931	0.0766431	0.288839	0.424545	0.775751	0.349489	20	0.92(0.79 - 1.07)
cg05546064	MDC1	6	30685074	rs1632958	6	29688643	A	G	0.176938	-0.0511554	0.0136765	0.000183737	-0.259901	0.0426208	1.07e-09	0.196826	0.0617324	0.00143072	1.15e-09	0.0495339	1.04e-07	20	1.22(1.08 - 1.37)
cg05548508	RPTOR	17	78775797	rs9893956	17	78778398	C	G	0.208748	-1.83e-05	0.0148144	0.999014	0.342063	0.0420097	3.87e-16	-5.35e-05	0.0433089	0.999014	0.999014	0.999699	0.834562	20	1.00(0.92 - 1.09)
cg05551217	SPOP	17	47754245	rs146438004	17	47733393	T	C	0.0705765	-0.0046507	0.0285102	0.870421	0.377654	0.0575701	5.38e-11	-0.0123147	0.0755162	0.87046	0.87046	0.98029	0.424804	4	0.99(0.85 - 1.15)
cg05559445	CDKN1C	11	2907674	rs450563	11	2908965	G	A	0.316103	-0.0113866	0.0131216	0.385517	-0.393666	0.0330913	1.24e-32	0.0289245	0.0334204	0.386778	0.386778	0.839878	0.87906	20	1.03(0.96 - 1.10)
cg05578398	KIFC1	6	33359842	rs3106196	6	33382943	G	T	0.0874751	-0.114507	0.0240639	1.95e-06	0.574448	0.0467356	1.01e-34	-0.199334	0.0449201	9.1e-06	9.1e-06	0.000595053	2.91e-10	20	0.82(0.75 - 0.89)
cg05580441	RPTOR	17	78878844	rs9901846	17	78895153	A	G	0.44831	0.0144467	0.0122708	0.239066	-0.185924	0.0323828	9.39e-09	-0.0777021	0.0673722	0.248777	0.248777	0.748607	0.527523	20	0.93(0.81 - 1.06)
cg05591769	CHD5	1	6197050	rs2273041	1	6184192	G	A	0.446322	0.000985626	0.0123386	0.936331	-0.28763	0.0313844	4.97e-20	-0.00342672	0.0428991	0.936334	0.936334	0.990385	0.329763	20	1.00(0.92 - 1.08)
cg05592398	LIMK1	7	73497778	rs113017693	7	73481889	A	T	0.110338	0.00754481	0.0204331	0.711946	-0.411747	0.0482024	1.32e-17	-0.0183239	0.0496717	0.712202	0.712202	0.950443	0.270238	20	0.98(0.89 - 1.08)
cg05628107	PAPSS2	10	89419384	rs10788561	10	89423245	A	G	0.34493	0.0116636	0.0134191	0.384749	-0.258294	0.0317688	4.28e-16	-0.0451563	0.0522488	0.387448	0.387448	0.840273	0.38196	20	0.96(0.86 - 1.06)
cg05642143	GNMT	6	42928409	rs1053539	6	42903766	T	G	0.480119	-0.0175183	0.0124583	0.159678	0.213368	0.0333927	1.66e-10	-0.0821035	0.0597858	0.169661	0.169661	0.681725	0.555159	18	0.92(0.82 - 1.04)
cg05647733	NUAK1	12	106474322	rs7314334	12	106341692	C	G	0.295229	-0.0133972	0.0135055	0.321207	-0.200646	0.0349877	9.76e-09	0.0667702	0.0683095	0.328339	0.328339	0.80704	0.759429	17	1.07(0.94 - 1.22)
cg05649922	ARID1A	1	27029290	rs57215361	1	27314814	G	A	0.0516899	0.0408629	0.0305578	0.181147	-0.401897	0.0719921	2.37e-08	-0.101675	0.0781848	0.193449	0.193449	0.704001	0.0947375	14	0.90(0.77 - 1.05)
cg05659262	MUC4	3	195539315	rs2688530	3	195535466	T	C	0.175944	-0.01572	0.014822	0.288878	-0.758621	0.0360921	4.39e-98	0.0207218	0.0195629	0.289491	0.396749	0.775968	0.23847	20	1.02(0.98 - 1.06)
cg05661838	MOS	8	57026568	rs735827	8	56995320	G	A	0.0318091	-0.0162012	0.0379108	0.669124	-1.46174	0.0751623	3.04e-84	0.0110835	0.0259416	0.669199	0.617682	0.940437	0.879141	20	1.01(0.96 - 1.06)
cg05663031	BCL6	3	187453721	rs2889871	3	187448254	T	C	0.0695825	-0.0150175	0.0224233	0.503031	0.699395	0.0645351	2.29e-27	-0.0214721	0.0321221	0.503845	0.503845	0.889054	0.204815	17	0.98(0.92 - 1.04)
cg05666074	SREBF1	17	17727281	rs62073572	17	17969054	A	G	0.0208748	-0.0236914	0.0466875	0.611842	-1.16719	0.134791	4.75e-18	0.0202978	0.0400685	0.612452	0.612452	0.923349	0.548923	13	1.02(0.94 - 1.10)
cg05675570	MAD1L1	7	2040555	rs73043514	7	2040555	T	C	0.0397614	0.0737222	0.0356092	0.038423	-3.16009	0.044598	0	-0.0233292	0.0112732	0.0385057	0.463333	0.404672	0.976389	20	0.98(0.96 - 1.00)
cg05701125	SOCS1	16	11351106	rs2021511	16	11344903	T	C	0.296223	-0.0256318	0.0139105	0.0653842	-0.275955	0.0358157	1.31e-14	0.0928839	0.05183	0.0731189	0.0517964	0.519672	0.0419776	20	1.10(0.99 - 1.21)
cg05706061	SLC31A2	9	115912974	rs7028607	9	115915976	G	A	0.340954	0.00157368	0.0126682	0.901139	-0.26257	0.0350438	6.75e-14	-0.00599337	0.0482536	0.901152	0.901152	0.984395	0.933688	20	0.99(0.90 - 1.09)
cg05716556	ABI3	17	47287410	rs1009572	17	47290071	T	C	0.0407555	0.0276836	0.0350139	0.429151	-0.494076	0.0824987	2.11e-09	-0.0560311	0.0714824	0.433131	0.525022	0.858961	0.341538	10	0.95(0.82 - 1.09)
cg05726118	CTNNB1	3	41265374	rs6781242	3	41300601	G	A	0.444334	0.00793852	0.012374	0.521166	0.193471	0.0323523	2.23e-09	0.041032	0.0643248	0.523547	0.523547	0.895691	0.178649	20	1.04(0.92 - 1.18)
cg05726935	AKT1	14	105263522	rs1130214	14	105259734	A	C	0.281312	0.0061889	0.0134532	0.645493	0.227642	0.036702	5.56e-10	0.027187	0.0592605	0.646398	0.646398	0.933994	0.0354131	5	1.03(0.91 - 1.15)
cg05744332	MNX1	7	156799873	rs885832	7	156803337	C	G	0.146123	-0.038104	0.0188395	0.0431186	0.454363	0.0475008	1.12e-21	-0.0838625	0.0423804	0.0478377	0.139548	0.444604	0.911606	20	0.92(0.85 - 1.00)
cg05748937	DLC1	8	12991064	rs12546051	8	12996469	A	G	0.308151	0.00912559	0.0131971	0.489261	-0.272119	0.0344025	2.58e-15	-0.0335353	0.0486826	0.490913	0.490913	0.884271	0.791121	11	0.97(0.88 - 1.06)
cg05750394	RNASEH2B	13	51483859	rs147350915	13	51412446	A	G	0.00596421	0.0522632	0.108354	0.629566	0.942318	0.139815	1.59e-11	0.0554624	0.115281	0.63044	0.63044	0.928947	0.791456	5	1.06(0.84 - 1.33)
cg05757385	DMTF1	7	86782435	rs35663624	7	86896862	C	T	0.119284	0.00360596	0.017936	0.840663	1.14538	0.0502384	4.71e-115	0.00314827	0.0156601	0.840669	0.305983	0.97728	0.78007	16	1.00(0.97 - 1.03)
cg05768922	HEPACAM	11	124791389	rs10893303	11	124790922	A	C	0.33002	-0.00433681	0.0127838	0.734427	-0.485674	0.0322918	4.01e-51	0.00892947	0.0263285	0.734492	0.854289	0.95702	0.82928	20	1.01(0.96 - 1.06)
cg05769889	DUSP6	12	89744701	rs1689408	12	89753901	T	C	0.115308	0.00762361	0.0196053	0.697384	-0.476957	0.0504207	3.09e-21	-0.0159839	0.0411397	0.697627	0.892753	0.947468	0.420975	13	0.98(0.91 - 1.07)
cg05773194	ITPKB	1	226844154	rs114786355	1	226711157	T	C	0.0248509	0.00445923	0.0294188	0.87952	-0.962035	0.141322	9.94e-12	-0.00463521	0.0305873	0.87955	0.288828	0.981532	0.211662	3	1.00(0.94 - 1.06)
cg05774614	RPTOR	17	78864539	rs11868966	17	78865999	C	A	0.152087	-0.0173273	0.0167702	0.301501	1.08426	0.0394133	1.33e-166	-0.0159807	0.0154778	0.301842	0.169127	0.785895	0.403173	20	0.98(0.95 - 1.01)
cg05785947	CDH1	16	68771059	rs9940250	16	68766813	C	T	0.119284	-0.0192909	0.0169035	0.253771	0.329909	0.0503077	5.46e-11	-0.0584734	0.0520069	0.260869	0.260869	0.757494	0.295037	12	0.94(0.85 - 1.04)
cg05786809	CKB	14	103989478	rs75482283	14	103992592	A	G	0.126243	-0.0190638	0.0184931	0.302606	0.44734	0.0476266	5.85e-21	-0.0426159	0.0415883	0.305501	0.249831	0.789675	0.804903	20	0.96(0.88 - 1.04)
cg05795849	ITPR1	3	4794082	rs2874877	3	4794242	C	G	0.427435	-0.00621346	0.012288	0.613101	0.420116	0.031845	9.69e-40	-0.0147899	0.0292705	0.613361	0.853157	0.923738	0.124703	20	0.99(0.93 - 1.04)
cg05798318	HRAS	11	536758	rs72841224	11	545345	A	G	0.101392	-0.0482508	0.0252528	0.0560417	0.551934	0.0631051	2.21e-18	-0.0874213	0.0468324	0.0619454	0.0619454	0.48988	0.130644	20	0.92(0.84 - 1.00)
cg05800321	LY6D	8	143867799	rs2717607	8	143867841	C	G	0.5	0.0185404	0.0123454	0.133147	-0.508023	0.0308627	7.03e-61	-0.0364952	0.0244018	0.134759	0.26233	0.639972	0.95718	20	0.96(0.92 - 1.01)
cg05806054	EEF1E1	6	8103023	rs3757095	6	8103003	G	A	0.475149	-0.00600765	0.0122594	0.624103	-0.400096	0.0323742	4.38e-35	0.0150155	0.0306652	0.624375	0.759534	0.926789	0.780625	20	1.02(0.96 - 1.08)
cg05829749	FBXO31	16	87387375	rs11117269	16	87425080	C	T	0.479125	-0.010391	0.0123437	0.399897	0.243755	0.0331354	1.89e-13	-0.0426289	0.0509702	0.402959	0.402959	0.843292	0.501943	20	0.96(0.87 - 1.06)
cg05834845	MUC4	3	195489306	rs2641716	3	195487191	A	G	0.284294	-0.00275717	0.0133102	0.835895	-1.06451	0.02768	0	0.0025901	0.0125038	0.835897	0.606693	0.977011	0.310017	20	1.00(0.98 - 1.03)
cg05845765	CUX1	7	101880148	rs368214	7	101892328	C	T	0.422465	-0.00375246	0.0128877	0.770924	-0.207616	0.0324865	1.65e-10	0.018074	0.062139	0.771155	0.927076	0.965063	0.133729	20	1.02(0.90 - 1.15)
cg05850457	HDAC4	2	240282934	rs62182151	2	240282935	A	G	0.205765	-0.033931	0.0184903	0.0664953	-1.53461	0.0189539	0	0.0221106	0.012052	0.0665651	0.326327	0.502482	0.815185	20	1.02(1.00 - 1.05)
cg05863683	MAD1L1	7	1912471	rs11761270	7	1923695	T	C	0.388668	-0.0056824	0.0132719	0.66854	0.654654	0.0313183	5.01e-97	-0.00868	0.0202774	0.668605	0.944852	0.940437	0.113636	20	0.99(0.95 - 1.03)
cg05866062	MAP2K1	15	66678927	rs7166547	15	66684390	T	C	0.189861	-0.0100356	0.0155378	0.518355	-0.260325	0.0424315	8.51e-10	0.0385503	0.060016	0.520657	0.520657	0.895307	0.324689	20	1.04(0.92 - 1.17)
cg05873124	PRKCH	14	61966719	rs3783772	14	61952927	A	G	0.0377734	-0.0714228	0.0452104	0.114156	-0.470671	0.0824144	1.12e-08	0.151747	0.0996625	0.127857	0.127857	0.630658	0.0073529	14	1.16(0.96 - 1.41)
cg05881762	UBE3A	15	25684849	rs8027947	15	25721212	G	A	0.460239	-0.0092116	0.0127255	0.469146	-0.342533	0.0322905	2.74e-26	0.0268926	0.0372376	0.470178	0.470178	0.874574	0.496869	20	1.03(0.95 - 1.11)
cg05886321	SIRT2	19	39369335	rs10411844	19	39324158	G	C	0.397614	-0.00853743	0.0122884	0.487209	-0.225343	0.0326725	5.31e-12	0.0378863	0.0548079	0.489404	0.489404	0.883354	0.0655333	20	1.04(0.93 - 1.16)
cg05886813	KDM4A	1	44115187	rs12120857	1	43979413	T	C	0.331014	0.00276198	0.0126589	0.827285	-0.613475	0.0333673	1.72e-75	-0.00450219	0.0206362	0.827297	0.437899	0.974623	0.671204	20	1.00(0.96 - 1.04)
cg05892484	MAD1L1	7	2143507	rs182939439	7	1922599	T	C	0.028827	0.0461226	0.0544151	0.396657	0.603552	0.101345	2.59e-09	0.0764186	0.0910667	0.401385	0.401385	0.843292	0.0935181	20	1.08(0.90 - 1.29)
cg05902273	SOCS1	16	11351199	rs72771866	16	11355222	T	C	0.263419	0.00891325	0.0143298	0.533937	0.199664	0.0353545	1.63e-08	0.0446413	0.0722037	0.536398	0.536398	0.899815	0.0705638	20	1.05(0.91 - 1.20)
cg05910443	CUX1	7	101688675	rs424478	7	101710666	C	T	0.400596	-0.00322363	0.0129001	0.802671	-0.21221	0.0336526	2.87e-10	0.0151908	0.0608371	0.802822	0.802822	0.970523	0.243007	20	1.02(0.90 - 1.14)
cg05917273	CAV1	7	116200522	rs6961388	7	116202737	G	A	0.159046	0.000428929	0.0202166	0.983073	-1.67856	0.0223837	0	-0.000255533	0.012044	0.983073	0.176244	0.996827	0.735728	20	1.00(0.98 - 1.02)
cg05917963	CHUK	10	101988539	rs7068456	10	101972288	C	T	0.0119284	-0.0237629	0.0660265	0.718922	0.664882	0.120053	3.06e-08	-0.03574	0.0995151	0.719489	0.719489	0.952972	0.917821	8	0.96(0.79 - 1.17)
cg05923197	BMP4	14	54418804	rs2855530	14	54421917	C	G	0.515905	-0.00543843	0.0122854	0.658001	0.321247	0.0335147	9.22e-22	-0.0169291	0.0382836	0.658342	0.534586	0.937725	0.932227	20	0.98(0.91 - 1.06)
cg05928290	BMP4	14	54418728	rs2855530	14	54421917	C	G	0.515905	-0.00543843	0.0122854	0.658001	0.349326	0.0333354	1.08e-25	-0.0155684	0.0352003	0.658287	0.371412	0.937725	0.836225	20	0.98(0.92 - 1.05)
cg05928369	MAD1L1	7	2185971	rs4994764	7	1928662	C	G	0.372763	0.01027	0.0125648	0.413721	0.207224	0.0330993	3.83e-10	0.04956	0.0611486	0.417662	0.417662	0.85078	0.558081	20	1.05(0.93 - 1.18)
cg05939041	ITPK1	14	93474066	rs3783903	14	93482323	C	T	0.247515	0.00224036	0.0132571	0.865802	0.24142	0.0362523	2.75e-11	0.00927993	0.0549307	0.865845	0.865845	0.9801	0.338154	20	1.01(0.91 - 1.12)
cg05984244	TGFB1I1	16	31488238	rs13143	16	31489033	T	C	0.255467	-0.0119127	0.0139025	0.391514	0.731178	0.0318111	6.59e-117	-0.0162925	0.0190271	0.391843	0.130335	0.841716	0.129154	20	0.98(0.95 - 1.02)
cg05985659	MAD2L1	4	120988155	rs903147	4	120988116	G	T	0.431412	0.00773875	0.0129738	0.550848	0.482166	0.0317044	3.12e-52	0.01605	0.026928	0.551154	0.860555	0.905071	0.871568	20	1.02(0.96 - 1.07)
cg05995465	HDAC4	2	240313602	rs1810293	2	240325141	C	G	0.424453	-0.00474529	0.0123416	0.700611	-0.894886	0.0275936	1.01e-230	0.00530268	0.0137922	0.700631	0.505868	0.947875	0.464114	20	1.01(0.98 - 1.03)
cg05996671	MYLK	3	123518635	rs2682202	3	123557360	T	A	0.210736	-0.0019605	0.015074	0.89652	-0.313376	0.0381304	2.06e-16	0.00625606	0.048108	0.896533	0.896533	0.983858	0.404413	20	1.01(0.92 - 1.11)
cg05997414	HDAC4	2	240152476	rs2290089	2	240085795	A	C	0.289264	-0.0183887	0.0139245	0.186635	0.204989	0.035795	1.02e-08	-0.0897059	0.0697109	0.198154	0.198154	0.707053	0.313213	20	0.91(0.80 - 1.05)
cg06002975	IMMT	2	86422967	rs13403186	2	86405016	A	G	0.491054	0.0258757	0.0123615	0.0363269	-0.425282	0.0321334	5.52e-40	-0.0608436	0.0294279	0.0386824	0.279404	0.405633	0.109353	20	0.94(0.89 - 1.00)
cg06034459	PAK2	3	196515643	rs143173842	3	196470613	T	C	0.00695825	0.0166281	0.0542392	0.759171	-1.01926	0.147854	5.44e-12	-0.0163138	0.0532667	0.759401	0.759401	0.962536	0.34867	4	0.98(0.89 - 1.09)
cg06035600	MAP3K6	1	27687454	rs35659744	1	27687466	T	G	0.26839	0.0164385	0.0141245	0.244493	-0.709244	0.0334808	1.35e-99	-0.0231775	0.0199449	0.245204	0.252257	0.744668	0.16265	20	0.98(0.94 - 1.02)
cg06045579	FBXO31	16	87425660	rs11117270	16	87430983	C	G	0.143141	0.0158457	0.0177772	0.372742	0.361723	0.0473303	2.13e-14	0.0438062	0.049479	0.375969	0.375969	0.834464	0.845498	20	1.04(0.95 - 1.15)
cg06070445	BCL6	3	187453772	rs2889871	3	187448254	T	C	0.0695825	-0.0150175	0.0224233	0.503031	0.41987	0.0657431	1.7e-10	-0.035767	0.0536982	0.505363	0.505363	0.889265	0.636674	10	0.96(0.87 - 1.07)
cg06078467	STK32C	10	134050027	rs2818400	10	134069131	A	G	0.364811	0.01701	0.0127697	0.182841	-0.489887	0.034035	5.67e-47	-0.0347223	0.026178	0.18471	0.435265	0.695776	0.663976	20	0.97(0.92 - 1.02)
cg06082804	FGFR2	10	123277057	rs1896422	10	123210812	G	A	0.481113	-0.0104393	0.0122638	0.394642	0.551466	0.0315091	1.39e-68	-0.0189301	0.0222648	0.395201	0.115153	0.842516	0.242301	20	0.98(0.94 - 1.03)
cg06085204	XAF1	17	6659164	rs955462	17	6659146	C	G	0.415507	0.00590644	0.0123009	0.631111	-0.800392	0.0300422	2.2e-156	-0.00737943	0.0153711	0.631167	0.10013	0.928981	0.609023	20	0.99(0.96 - 1.02)
cg06086316	HDAC7	12	48207862	rs34922454	12	48192062	C	A	0.27833	-0.0115128	0.012912	0.372588	0.387279	0.0351382	3.01e-28	-0.0297274	0.0334492	0.374147	0.374147	0.834127	0.0391239	20	0.97(0.91 - 1.04)
cg06094745	HDAC4	2	240118084	rs11692243	2	240115372	G	A	0.285288	-0.0161232	0.0140251	0.25031	0.22915	0.0353656	9.2e-11	-0.0703608	0.0621606	0.257669	0.257669	0.754888	0.160625	12	0.93(0.83 - 1.05)
cg06096015	EGLN1	1	231504339	rs2486725	1	231540288	G	C	0.337972	-0.000526893	0.0132808	0.968354	-0.188935	0.032952	9.83e-09	0.00278875	0.0702947	0.968354	0.968354	0.995073	0.469194	17	1.00(0.87 - 1.15)
cg06096916	MAD1L1	7	1989032	rs10950466	7	1988260	G	A	0.0407555	0.0551146	0.0359074	0.124806	-0.807452	0.0813213	3.11e-23	-0.0682575	0.0449982	0.129294	0.214225	0.632481	0.428909	20	0.93(0.86 - 1.02)
cg06097361	CRISPLD2	16	84941097	rs4783099	16	84941329	T	C	0.369781	0.0188325	0.0132101	0.15398	-0.443356	0.0336654	1.31e-39	-0.0424772	0.0299698	0.156385	0.140663	0.665402	0.47036	20	0.96(0.90 - 1.02)
cg06100570	MAD1L1	7	2078988	rs56226325	7	2078981	T	C	0.172962	-0.00152165	0.015054	0.919487	-0.499308	0.0428761	2.42e-31	0.00304752	0.0301509	0.91949	0.91949	0.986974	0.421343	20	1.00(0.95 - 1.06)
cg06108360	CRISPLD2	16	84871405	rs8047416	16	84871409	T	C	0.124254	0.020023	0.0229346	0.382637	-0.851967	0.0560374	3.35e-52	-0.0235021	0.026964	0.38342	0.639111	0.838617	0.678834	20	0.98(0.93 - 1.03)
cg06109115	KNDC1	10	135014037	rs11101657	10	135057494	A	G	0.0457256	0.0275903	0.0337556	0.413726	-0.516574	0.0909792	1.36e-08	-0.0534102	0.0660187	0.418506	0.418506	0.850991	0.86043	4	0.95(0.83 - 1.08)
cg06112204	MAD1L1	7	2078981	rs56226325	7	2078981	T	C	0.172962	-0.00152165	0.015054	0.919487	-1.64771	0.0234484	0	0.000923495	0.00913633	0.919488	0.770431	0.986974	0.656681	20	1.00(0.98 - 1.02)
cg06117233	RASSF1	3	50375613	rs1989839	3	50378946	G	A	0.129225	-0.00908566	0.0161353	0.573372	-0.838805	0.0504968	5.79e-62	0.0108317	0.0192471	0.573592	0.429617	0.911955	0.87795	20	1.01(0.97 - 1.05)
cg06117597	ZMYND11	10	243027	rs10903480	10	213346	G	A	0.289264	0.00757873	0.0126888	0.550322	0.446209	0.0353352	1.48e-36	0.0169847	0.0284687	0.550768	0.804467	0.904778	0.959955	20	1.02(0.96 - 1.08)
cg06126335	LIMK1	7	73497616	rs2237501	7	73504359	G	A	0.116302	0.00377367	0.0199873	0.850247	-0.292856	0.0491164	2.48e-09	-0.0128858	0.0682838	0.850321	0.850321	0.978595	0.128042	19	0.99(0.86 - 1.13)
cg06142621	HEPACAM	11	124805981	rs61912690	11	124923568	G	A	0.0417495	0.00929042	0.0292565	0.750826	-0.677657	0.0788724	8.56e-18	-0.0137096	0.0432025	0.75099	0.75099	0.960312	0.733307	20	0.99(0.91 - 1.07)
cg06143971	HRAS	11	533036	rs72851191	11	503993	A	G	0.0944334	-0.047901	0.0266038	0.0717766	-0.697665	0.0624229	5.32e-29	0.068659	0.0386243	0.0754675	0.101602	0.52622	0.198696	20	1.07(0.99 - 1.16)
cg06148685	LPAR1	9	113800909	rs6477803	9	113792417	C	T	0.16501	-0.0117192	0.0153296	0.44458	-0.249747	0.0432647	7.81e-09	0.0469243	0.0619165	0.448532	0.448532	0.864928	0.855831	10	1.05(0.93 - 1.18)
cg06153925	RPTOR	17	78755379	rs4969246	17	78740579	G	A	0.10835	-0.0108062	0.0214795	0.614898	1.20369	0.0456451	2.97e-153	-0.00897753	0.0178479	0.614963	0.497416	0.924049	0.46928	20	0.99(0.96 - 1.03)
cg06154633	RPTOR	17	78860605	rs2248843	17	78854487	A	G	0.475149	0.0186565	0.0122726	0.128467	0.478716	0.0314649	2.84e-52	0.038972	0.0257642	0.13037	0.0708775	0.633601	0.289009	20	1.04(0.99 - 1.09)
cg06161540	UBE2I	16	1361806	rs2281226	16	1364767	A	C	0.369781	0.00122544	0.0130652	0.925273	1.13946	0.0231605	0	0.00107546	0.0114662	0.925273	0.528813	0.987654	0.673426	20	1.00(0.98 - 1.02)
cg06164260	BCL6	3	187454439	rs3172468	3	187456755	T	C	0.0864811	0.0155969	0.0258554	0.546352	0.419188	0.0572503	2.44e-13	0.0372074	0.0618887	0.547708	0.547708	0.903975	0.310887	17	1.04(0.92 - 1.17)
cg06175008	FOXP1	3	71116326	rs73119663	3	71113752	A	G	0.0427435	0.0110843	0.0186782	0.55289	0.660335	0.111068	2.76e-09	0.0167859	0.0284265	0.554855	0.554855	0.906261	0.481815	18	1.02(0.96 - 1.08)
cg06175912	MUC4	3	195530133	rs6791220	3	195529768	A	G	0.317097	0.00531251	0.014647	0.716827	0.46722	0.033712	1.12e-43	0.0113705	0.03136	0.71692	0.637011	0.951979	0.37799	20	1.01(0.95 - 1.08)
cg06176987	INPP4B	4	143633738	rs80226754	4	143655539	G	A	0.0437376	0.00539156	0.0375361	0.885787	-2.73233	0.0527245	0	-0.00197325	0.0137378	0.885788	0.413561	0.982228	0.331496	20	1.00(0.97 - 1.03)
cg06195280	XAF1	17	6658706	rs955461	17	6658969	C	T	0.45328	0.00182777	0.0123289	0.882145	-0.288206	0.0330354	2.68e-18	-0.0063419	0.0427843	0.882162	0.225713	0.981917	0.697975	20	0.99(0.91 - 1.08)
cg06201861	CRISPLD2	16	84877964	rs4783076	16	84848220	T	C	0.333002	0.0166075	0.0127489	0.19269	-0.219997	0.033973	9.44e-11	-0.0754898	0.0591113	0.201575	0.201575	0.709964	0.175622	20	0.93(0.83 - 1.04)
cg06214241	TGFB1I1	16	31483774	rs11859569	16	31465083	T	A	0.295229	0.00173327	0.0136758	0.899146	-0.194526	0.03465	1.98e-08	-0.00891023	0.0703211	0.899172	0.899172	0.984395	0.45424	20	0.99(0.86 - 1.14)
cg06223736	HDAC4	2	240142694	rs291333	2	240145376	T	G	0.274354	-0.0210546	0.0148242	0.155525	0.543114	0.0370016	8.91e-49	-0.0387665	0.0274223	0.157455	0.090818	0.666578	0.388087	20	0.96(0.91 - 1.02)
cg06224893	DNMT3A	2	25526639	rs34635462	2	25526632	T	C	0.398608	0.0256964	0.0125227	0.0401711	-0.750515	0.0292436	2.93e-145	-0.0342384	0.0167387	0.0408097	0.381282	0.415087	0.756859	20	0.97(0.94 - 1.00)
cg06225767	ETV6	12	11912232	rs3782139	12	11923704	T	C	0.272366	-0.00399154	0.0142766	0.779795	0.298659	0.0372852	1.15e-15	-0.0133649	0.0478315	0.779926	0.779926	0.966355	0.805364	20	0.99(0.90 - 1.08)
cg06241812	FOXP1	3	71293694	rs4055824	3	71292039	A	G	0.251491	-0.00317932	0.0129872	0.806608	-0.342128	0.0370373	2.53e-20	0.00929278	0.0379734	0.806675	0.298479	0.971399	0.107026	20	1.01(0.94 - 1.09)
cg06246474	CUX1	7	101738831	rs201468	7	101742673	C	T	0.439364	0.00722731	0.012264	0.555653	-0.293611	0.0322224	8.08e-20	-0.0246152	0.0418567	0.556477	0.556477	0.906781	0.475852	20	0.98(0.90 - 1.06)
cg06263843	CPEB1	15	83240550	rs150108673	15	83401765	A	G	0.0109344	0.0203686	0.0543151	0.707654	1.79054	0.126566	1.95e-45	0.0113757	0.0303452	0.707752	0.727904	0.949755	0.544577	20	1.01(0.95 - 1.07)
cg06264663	LATS2	13	21563415	rs593390	13	21554784	A	G	0.336978	-0.0193765	0.0144611	0.180276	0.627924	0.0322524	2.01e-84	-0.030858	0.0230845	0.181307	0.352912	0.692625	0.566747	20	0.97(0.93 - 1.01)
cg06270615	STAT3	17	40516068	rs6503697	17	40501579	T	A	0.2833	-0.0236782	0.0135943	0.081548	-0.855298	0.0330667	1.61e-147	0.0276842	0.0159302	0.0822393	0.446638	0.542556	0.00284798	20	1.03(1.00 - 1.06)
cg06281850	CDKN1C	11	2908233	rs431222	11	2908399	T	C	0.294235	-0.00898459	0.0132158	0.496608	-0.680637	0.0327386	5.33e-96	0.0132003	0.0194272	0.496838	0.258779	0.886097	0.939675	20	1.01(0.98 - 1.05)
cg06307939	MAST1	19	12984645	rs7395	19	13064322	T	G	0.0467197	0.00643438	0.0534657	0.904209	-0.781188	0.0872342	3.4e-19	-0.00823666	0.0684477	0.904218	0.827155	0.985208	0.995529	13	0.99(0.87 - 1.13)
cg06317989	SORBS2	4	186847142	rs62336466	4	186834309	G	A	0.185885	0.000108941	0.016586	0.994759	0.25047	0.0427688	4.73e-09	0.000434946	0.0662196	0.994759	0.994759	0.998826	0.438245	15	1.00(0.88 - 1.14)
cg06318478	STK32C	10	134086042	rs11146276	10	134074387	C	T	0.388668	-0.0241339	0.0130805	0.0650333	-0.21796	0.0324893	1.96e-11	0.110726	0.0622416	0.0752436	0.194528	0.525686	0.728981	20	1.12(0.99 - 1.26)
cg06334134	CASP2	7	142986693	rs3181165	7	142986684	A	G	0.05666	-0.0415781	0.0290197	0.151928	1.02552	0.0734773	2.85e-44	-0.0405435	0.0284463	0.154081	0.154081	0.663612	0.0764114	5	0.96(0.91 - 1.02)
cg06343673	RPTOR	17	78778232	rs4969444	17	78780010	A	G	0.208748	-1.87e-05	0.0148144	0.998994	-1.14624	0.038002	7.33e-200	1.63e-05	0.0129243	0.998994	0.740877	0.999699	0.929269	20	1.00(0.98 - 1.03)
cg06362313	GAPDH	12	6645287	rs2532514	12	6588972	C	A	0.481113	-0.000973883	0.012278	0.936779	-0.311627	0.0330089	3.7e-21	0.00312516	0.0394011	0.936781	0.936781	0.990385	0.0522279	20	1.00(0.93 - 1.08)
cg06366062	CDK5R1	17	30814700	rs62065493	17	30822620	C	G	0.517893	-0.0197055	0.0122878	0.108788	0.209598	0.0318275	4.54e-11	-0.0940157	0.0603388	0.119202	0.119202	0.617352	0.156209	20	0.91(0.81 - 1.02)
cg06373167	BTG2	1	203278044	rs75335174	1	203284108	C	T	0.0576541	-0.000165712	0.0258397	0.994883	-0.43222	0.0718206	1.77e-09	0.000383397	0.0597837	0.994883	0.994883	0.998826	0.34094	14	1.00(0.89 - 1.12)
cg06405317	LMNB1	5	126111738	rs56121757	5	126108766	T	C	0.100398	-0.0113011	0.020199	0.575829	0.848707	0.0581156	2.66e-48	-0.0133157	0.0238172	0.576109	0.813076	0.912878	0.9795	20	0.99(0.94 - 1.03)
cg06407417	GATA4	8	11614568	rs67176365	8	11612297	A	G	0.140159	-0.00224722	0.0143046	0.875168	-0.324364	0.0474271	7.96e-12	0.00692809	0.0441121	0.875201	0.724471	0.980481	0.602281	20	1.01(0.92 - 1.10)
cg06410135	CBX7	22	39539573	rs9611078	22	39413210	T	C	0.329026	0.0193287	0.0123824	0.118528	-0.2035	0.0340978	2.4e-09	-0.0949815	0.0628941	0.130997	0.130997	0.633992	0.0523026	20	0.91(0.80 - 1.03)
cg06412669	RPTOR	17	78735550	rs4969256	17	78745643	A	G	0.296223	0.00640571	0.0128981	0.619443	-0.320596	0.0343909	1.14e-20	-0.0199806	0.0402887	0.619939	0.87356	0.925283	0.167528	20	0.98(0.91 - 1.06)
cg06416764	HAS1	19	52227967	rs3764545	19	52227931	A	T	0.200795	-0.0117272	0.0153407	0.444599	0.637086	0.0377062	4.81e-64	-0.0184076	0.0241041	0.445065	0.156082	0.863314	0.855194	20	0.98(0.94 - 1.03)
cg06418238	RPTOR	17	78755442	rs4969246	17	78740579	G	A	0.10835	-0.0108062	0.0214795	0.614898	1.25704	0.0445524	3.83e-175	-0.00859651	0.01709	0.614955	0.252127	0.924049	0.398313	20	0.99(0.96 - 1.03)
cg06419732	CDK18	1	205498530	rs11240495	1	205462175	G	A	0.435388	0.0113935	0.0128328	0.374626	0.278608	0.0334045	7.4e-17	0.0408944	0.0463206	0.377315	0.665853	0.835078	0.688072	20	1.04(0.95 - 1.14)
cg06433985	KNDC1	10	134998121	rs56362621	10	135001217	C	T	0.43837	0.00387967	0.0123045	0.75253	0.316904	0.0319473	3.42e-23	0.0122424	0.0388468	0.752651	0.752651	0.960516	0.80639	20	1.01(0.94 - 1.09)
cg06439941	GNG11	7	93550756	rs4262	7	93551428	C	T	0.404573	0.00097353	0.0128212	0.939474	-0.192351	0.0337022	1.15e-08	-0.00506122	0.0666612	0.939479	0.939479	0.990385	0.410868	14	0.99(0.87 - 1.13)
cg06469955	RPTOR	17	78915146	rs6565498	17	78912982	T	C	0.121272	0.00422109	0.0174963	0.809357	-1.2387	0.0414368	2.37e-196	-0.00340766	0.0141251	0.809363	0.588676	0.971721	0.387842	20	1.00(0.97 - 1.02)
cg06478504	HDAC4	2	240174613	rs7573680	2	240169077	T	C	0.237575	-0.000668701	0.0160168	0.966698	-0.213749	0.038233	2.26e-08	0.00312844	0.0749349	0.966699	0.966699	0.994694	0.18311	19	1.00(0.87 - 1.16)
cg06485139	HK3	5	176314364	rs58956809	5	176312965	T	C	0.351889	-0.01138	0.0128051	0.37416	0.219716	0.0341216	1.2e-10	-0.0517942	0.0588328	0.378663	0.378663	0.835957	0.658546	17	0.95(0.85 - 1.07)
cg06487247	ALKBH3	11	43902557	rs142170134	11	45014334	G	A	0.00298211	0.0369828	0.0640566	0.563706	1.09786	0.187435	4.71e-09	0.0336863	0.0586296	0.565588	0.565588	0.909204	NA	NA	1.03(0.92 - 1.16)
cg06488842	PES1	22	30988475	rs62227016	22	30993079	T	C	0.399602	-0.00280566	0.0128084	0.826612	0.706946	0.0317058	3.94e-110	-0.00396871	0.0181188	0.826621	0.289115	0.974623	0.662527	20	1.00(0.96 - 1.03)
cg06499481	UHRF1	19	4932808	rs262569	19	4927777	G	T	0.511928	0.00842597	0.0126381	0.504956	-0.200073	0.0323142	5.96e-10	-0.0421144	0.0635325	0.507408	0.507408	0.889931	0.389163	15	0.96(0.85 - 1.09)
cg06507987	MAP3K6	1	27686768	rs35659744	1	27687466	T	G	0.26839	0.0164385	0.0141245	0.244493	-0.314083	0.0360743	3.13e-18	-0.0523381	0.0453706	0.248677	0.148785	0.748607	0.222267	20	0.95(0.87 - 1.04)
cg06529080	CUX1	7	101586761	rs139712090	7	101119531	A	G	0.0139165	-0.0163801	0.0267383	0.540135	-0.764634	0.115508	3.6e-11	0.0214221	0.0351182	0.541861	0.541861	0.901657	0.975003	18	1.02(0.95 - 1.09)
cg06533196	WIPI1	17	66427630	rs2909211	17	66457658	C	T	0.217694	-0.00582568	0.0155261	0.707498	-0.233234	0.0379953	8.33e-10	0.0249779	0.0666931	0.708018	0.708018	0.949819	0.699252	20	1.03(0.90 - 1.17)
cg06537894	MAST1	19	12978706	rs2293682	19	12989560	A	G	0.243539	0.00923424	0.0130509	0.479221	-0.322145	0.037331	6.17e-18	-0.0286649	0.0406485	0.480692	0.480692	0.879358	0.923908	20	0.97(0.90 - 1.05)
cg06546677	HSF1	8	145537504	rs4977219	8	145516698	A	C	0.493042	0.00699494	0.0123527	0.571211	-0.611891	0.0299355	7.33e-93	-0.0114317	0.0201955	0.571359	0.371726	0.911161	0.629432	20	0.99(0.95 - 1.03)
cg06547715	CXCR2	2	218990976	rs11677534	2	219007060	T	C	0.496024	-0.0132476	0.0123568	0.28368	-0.480082	0.0314817	1.66e-52	0.0275945	0.0258025	0.284867	0.108167	0.772624	0.254201	20	1.03(0.98 - 1.08)
cg06550704	ITGB4	17	73738580	rs56893346	17	73739605	T	C	0.0198807	-0.0580039	0.0338731	0.0868251	0.722157	0.130132	2.87e-08	-0.0803203	0.0490878	0.101785	0.101785	0.590073	0.790827	3	0.92(0.84 - 1.02)
cg06568783	ITGB3	17	45388128	rs3760372	17	45380002	T	C	0.300199	0.00614812	0.0131021	0.638893	0.198738	0.0239198	9.69e-17	0.0309358	0.0660315	0.639427	0.639427	0.931344	0.892613	20	1.03(0.91 - 1.17)
cg06577593	ITGB3	17	45331082	rs11871407	17	45331358	G	C	0.200795	-0.0214788	0.0157789	0.173439	0.862255	0.0367898	1.78e-121	-0.02491	0.0183304	0.174164	0.345739	0.684899	0.145894	20	0.98(0.94 - 1.01)
cg06592006	NOTCH1	9	139404917	rs117063264	9	139405350	A	G	0.0198807	-0.0637646	0.0981517	0.515916	-3.28715	0.103119	5.51e-223	0.0193981	0.0298654	0.516003	0.197511	0.893765	0.641973	16	1.02(0.96 - 1.08)
cg06599546	UBE2I	16	1360715	rs9926183	16	1363878	T	C	0.250497	-0.00385439	0.0146128	0.791959	0.593425	0.0342027	1.96e-67	-0.00649516	0.0246274	0.791982	0.382751	0.96799	0.125979	20	0.99(0.95 - 1.04)
cg06611115	ESR1	6	152011200	rs851978	6	152029556	T	G	0.269384	0.00923266	0.0127217	0.467998	0.251183	0.0368633	9.5e-12	0.0367567	0.0509337	0.470504	0.470504	0.874766	0.50164	20	1.04(0.94 - 1.15)
cg06617879	RPTOR	17	78849431	rs2289762	17	78859110	A	G	0.253479	-0.0234654	0.0147953	0.112739	0.376392	0.0356567	4.76e-26	-0.0623429	0.0397494	0.116788	0.10054	0.61495	0.580912	20	0.94(0.87 - 1.02)
cg06618866	TLR2	4	154605087	rs6535936	4	154598676	A	C	0.380716	0.00434568	0.0126752	0.731712	-0.186963	0.0335325	2.47e-08	-0.0232435	0.0679232	0.732198	0.732198	0.956509	0.869736	20	0.98(0.86 - 1.12)
cg06622468	TYK2	19	10491460	rs7249333	19	10494365	A	G	0.16501	0.0405423	0.0157592	0.0100934	-0.675108	0.0458338	4.17e-49	-0.060053	0.0236966	0.0112689	0.0112689	0.217136	0.00520616	20	0.94(0.90 - 0.99)
cg06625004	ARF1	1	228278432	rs11582265	1	228274018	T	C	0.0586481	-0.0142127	0.0204145	0.4863	-1.32321	0.0555085	1.35e-125	0.0107411	0.0154346	0.486486	0.123664	0.88178	0.0911061	20	1.01(0.98 - 1.04)
cg06627628	ITSN2	2	24431161	rs2303291	2	24431184	T	C	0.259443	-0.00576127	0.0152618	0.705805	-0.704808	0.0341435	1.14e-94	0.00817424	0.0216574	0.705852	0.886961	0.94949	0.945475	20	1.01(0.97 - 1.05)
cg06630958	IRF5	7	128577819	rs3757387	7	128576086	C	T	0.454274	0.0842688	0.0123269	8.13e-12	-0.220881	0.033613	4.99e-11	-0.381513	0.0805309	2.16e-06	2.16e-06	0.000155777	0.000263485	20	0.68(0.58 - 0.80)
cg06644457	KNDC1	10	134978147	rs56406605	10	134974187	A	T	0.392644	0.0219344	0.0126117	0.0819978	-0.298821	0.0328045	8.3e-20	-0.0734032	0.0429673	0.0875713	0.0875713	0.557159	0.520131	20	0.93(0.85 - 1.01)
cg06651180	CUX1	7	101559888	rs142560873	7	101557822	T	A	0.0159046	-0.0882635	0.108293	0.415047	-3.65893	0.141822	9e-147	0.0241228	0.0296117	0.41528	0.598108	0.849886	0.947829	5	1.02(0.97 - 1.09)
cg06652632	ITSN2	2	24584081	rs9751134	2	24578800	A	G	0.0188867	0.0802943	0.0551337	0.145294	-1.70917	0.126725	1.86e-41	-0.0469787	0.0324452	0.147634	0.3475	0.656974	0.947006	20	0.95(0.90 - 1.02)
cg06653140	SKP2	5	36157329	rs3804444	5	36157742	G	A	0.144135	0.0380485	0.0243678	0.118423	1.90114	0.0266314	0	0.0200136	0.0128206	0.118512	0.186058	0.616779	0.0415915	20	1.02(0.99 - 1.05)
cg06673969	RPTOR	17	78668862	rs35881344	17	78588926	A	G	0.0984095	0.00834736	0.0184554	0.651054	-0.399862	0.0582411	6.62e-12	-0.0208756	0.0462544	0.651758	0.651758	0.936376	0.672054	15	0.98(0.89 - 1.07)
cg06675538	PAX8	2	114033490	rs4849181	2	113991970	G	A	0.392644	-0.0164676	0.0124063	0.18439	-0.467079	0.0336326	7.52e-44	0.0352565	0.0266825	0.186389	0.519304	0.697669	0.0171101	20	1.04(0.98 - 1.09)
cg06675705	ABI3BP	3	100560402	rs79453720	3	100562608	T	C	0.101392	-0.00227352	0.018326	0.901268	-0.376312	0.0550732	8.32e-12	0.00604158	0.048707	0.901284	0.901284	0.984443	0.562619	3	1.01(0.91 - 1.11)
cg06688763	CDK6	7	92238207	rs78716704	7	92281321	T	G	0.0437376	-0.00946206	0.0277878	0.733472	0.708251	0.0707877	1.44e-23	-0.0133598	0.0392571	0.73362	0.27902	0.956696	0.943022	20	0.99(0.91 - 1.07)
cg06703573	UBE2I	16	1364331	rs7185893	16	1354589	T	G	0.292247	-0.00524433	0.0139926	0.707814	0.203875	0.0340292	2.08e-09	-0.0257233	0.0687675	0.708358	0.708358	0.949916	0.393341	20	0.97(0.85 - 1.12)
cg06713098	IGFBP3	7	45960367	rs11977526	7	46008110	A	G	0.402584	0.00773736	0.0131015	0.554808	0.206144	0.033764	1.03e-09	0.0375338	0.0638518	0.556648	0.556648	0.906781	0.253395	16	1.04(0.92 - 1.18)
cg06720722	TP63	3	189349021	rs6804981	3	189319746	C	T	0.474155	0.00850041	0.0123943	0.492819	-0.608288	0.0306999	2.25e-87	-0.0139743	0.0203879	0.493078	0.00471367	0.885452	0.0684612	20	0.99(0.95 - 1.03)
cg06726820	RBP1	3	139259742	rs176990	3	139259787	T	G	0.417495	-0.00727439	0.012432	0.558457	-1.03111	0.0260558	0	0.0070549	0.0120582	0.5585	0.213767	0.907441	0.652739	20	1.01(0.98 - 1.03)
cg06729676	NF1	17	29421871	rs9303643	17	29753734	G	A	0.055666	0.0894597	0.0449327	0.0464841	0.691512	0.0766705	1.89e-19	0.129368	0.0665418	0.0518755	0.0518755	0.458907	0.533962	11	1.14(1.00 - 1.30)
cg06735598	ATP6V0A2	12	124196148	rs66647364	12	124197280	C	A	0.375746	0.0040881	0.0131596	0.756063	-0.810068	0.0306273	3.73e-154	-0.00504661	0.0162462	0.756079	0.723833	0.961215	0.141883	20	0.99(0.96 - 1.03)
cg06750038	FBXO31	16	87425101	rs11117269	16	87425080	C	T	0.479125	-0.010391	0.0123437	0.399897	-0.557207	0.0309833	2.59e-72	0.0186484	0.0221771	0.400412	0.242526	0.843232	0.643267	20	1.02(0.98 - 1.06)
cg06757357	LIMK1	7	73497746	rs138568741	7	73504883	T	C	0.0337972	-0.0252884	0.0424665	0.551516	0.647359	0.0853174	3.26e-14	-0.0390639	0.0658013	0.552736	0.552736	0.905695	0.0762873	4	0.96(0.85 - 1.09)
cg06768079	LOXL2	8	23225606	rs7815099	8	23220329	C	G	0.224652	-0.00118771	0.0153205	0.938207	-0.338778	0.0382728	8.62e-19	0.00350586	0.0452245	0.938209	0.633787	0.990385	0.846895	20	1.00(0.92 - 1.10)
cg06771126	HOPX	4	57547699	rs7659063	4	57548038	G	T	0.373757	0.00700531	0.0128813	0.586555	0.756488	0.0312326	1.33e-129	0.0092603	0.0170321	0.586649	0.683932	0.915532	0.889538	20	1.01(0.98 - 1.04)
cg06777274	ME2	18	48406251	rs686315	18	48411328	G	A	0.39165	0.0142833	0.0123323	0.246781	0.252871	0.0334719	4.2e-14	0.0564846	0.049339	0.252281	0.252281	0.751105	0.324632	20	1.06(0.96 - 1.17)
cg06783121	HK3	5	176314628	rs58956809	5	176312965	T	C	0.351889	-0.01138	0.0128051	0.37416	0.335978	0.0342453	1.01e-22	-0.0338713	0.038269	0.376111	0.376111	0.83458	0.823513	20	0.97(0.90 - 1.04)
cg06785213	HAS1	19	52227357	rs7254072	19	52218899	C	T	0.258449	0.0252266	0.0152741	0.0986175	-0.289459	0.0375405	1.25e-14	-0.0871508	0.0539647	0.106319	0.251354	0.5963	0.8337	17	0.92(0.82 - 1.02)
cg06785712	CLCA2	1	86888624	rs79518253	1	86893696	A	G	0.05666	0.0161035	0.0326961	0.622351	-2.19476	0.0473568	0	-0.00733725	0.0148982	0.622371	0.247728	0.926075	0.323221	20	0.99(0.96 - 1.02)
cg06789500	MAD1L1	7	2109450	rs3823624	7	2110346	C	T	0.210736	-0.00317848	0.0136681	0.816113	-0.699327	0.0404272	4.84e-67	0.00454506	0.0195464	0.816129	0.311316	0.972793	0.658536	20	1.00(0.97 - 1.04)
cg06791446	FGFR2	10	123355268	rs2901293	10	123212302	G	A	0.483101	-0.0094326	0.0122619	0.441738	1.21689	0.0188313	0	-0.00775139	0.0100771	0.441771	0.222215	0.862142	0.277621	20	0.99(0.97 - 1.01)
cg06807926	FASTK	7	150773709	rs34308016	7	150773664	T	C	0.173956	0.00804675	0.0178838	0.652749	0.410185	0.0383845	1.18e-26	0.0196174	0.043638	0.653036	0.442716	0.936396	0.328688	20	1.02(0.94 - 1.11)
cg06817772	LIMA1	12	50678007	rs3815671	12	50642314	G	A	0.215706	0.00504366	0.0131096	0.700437	0.374501	0.0388443	5.36e-22	0.0134677	0.0350334	0.700664	0.360248	0.947881	0.83026	20	1.01(0.95 - 1.09)
cg06817802	TERT	5	1291319	rs7712562	5	1296072	A	G	0.156064	-0.0169289	0.0168649	0.315478	0.273421	0.0471381	6.62e-09	-0.0619153	0.062598	0.322618	0.322618	0.802512	0.794486	17	0.94(0.83 - 1.06)
cg06846320	SMAD3	15	67401751	rs12593840	15	67400326	C	G	0.322068	-0.0197937	0.0131027	0.130876	0.485972	0.0341615	6.34e-46	-0.0407301	0.0271134	0.133042	0.114801	0.637178	0.454931	20	0.96(0.91 - 1.01)
cg06853492	RAPGEF4	2	173830692	rs112404623	2	173982241	T	C	0.0139165	0.0566666	0.0391946	0.14824	-0.906873	0.107939	4.4e-17	-0.0624857	0.0438547	0.154205	0.323407	0.663689	0.070738	20	0.94(0.86 - 1.02)
cg06858172	JAK2	9	5112052	rs76580972	9	5112054	T	G	0.144135	-0.00971512	0.0167594	0.562129	0.495861	0.0467413	2.72e-26	-0.0195924	0.033849	0.562712	0.562712	0.908401	0.726571	20	0.98(0.92 - 1.05)
cg06864151	MAD1L1	7	1913918	rs12534679	7	1926745	A	G	0.439364	-0.00446256	0.0127167	0.725647	0.288879	0.0319787	1.66e-19	-0.0154478	0.044054	0.725846	0.725846	0.9543	0.6192	20	0.98(0.90 - 1.07)
cg06865273	ASAH1	8	17942355	rs2739693	8	17989142	G	A	0.0417495	-0.0792306	0.0425918	0.0628528	0.47661	0.0834188	1.11e-08	-0.166238	0.0939814	0.076921	0.076921	0.530645	0.644479	20	0.85(0.70 - 1.02)
cg06872548	RPTOR	17	78716983	rs35434628	17	78714760	T	C	0.107356	-0.00988573	0.0214995	0.645651	1.11581	0.0480706	3.46e-119	-0.00885972	0.0192719	0.645716	0.638093	0.933976	0.353344	20	0.99(0.95 - 1.03)
cg06881093	PAX8	2	114035983	rs1867763	2	114035923	G	A	0.354871	0.0152134	0.0133264	0.253621	0.763375	0.0318793	1.02e-126	0.0199291	0.017477	0.25416	0.29561	0.752895	0.644842	20	1.02(0.99 - 1.06)
cg06888094	SLC5A2	16	31498506	rs4889666	16	31523412	C	A	0.400596	0.00678351	0.0126259	0.591082	0.367404	0.0332613	2.29e-28	0.0184633	0.0344057	0.59152	0.824725	0.916528	0.463065	20	1.02(0.95 - 1.09)
cg06891716	ASAH1	8	17940941	rs139001299	8	17941668	T	C	0.0228628	-0.0133092	0.031234	0.670026	0.584954	0.0881681	3.26e-11	-0.0227526	0.0535057	0.670664	0.670664	0.940782	0.642478	20	0.98(0.88 - 1.09)
cg06908052	RPTOR	17	78880396	rs12951596	17	78880383	T	C	0.126243	0.00686013	0.0170833	0.688001	-0.404922	0.0461265	1.66e-18	-0.0169418	0.0422332	0.68831	0.511606	0.945521	0.914413	20	0.98(0.91 - 1.07)
cg06912304	STIM1	11	4113452	rs7103860	11	4110148	C	T	0.117296	0.0280902	0.0181068	0.120815	1.29596	0.0475827	2.44e-163	0.0216752	0.0139944	0.121417	0.0489843	0.621046	0.312517	20	1.02(0.99 - 1.05)
cg06934468	AKT1	14	105248634	rs36214921	14	105261414	C	G	0.2833	0.00597734	0.0134798	0.657455	0.352547	0.0353532	2.02e-23	0.0169547	0.0382732	0.657772	0.657772	0.937626	0.0724523	16	1.02(0.94 - 1.10)
cg06937617	STK32C	10	134043362	rs2379235	10	134047293	G	A	0.247515	0.0103863	0.0139709	0.457225	0.471864	0.0372293	8.19e-37	0.0220112	0.0296588	0.457998	0.848565	0.8687	0.0298741	18	1.02(0.96 - 1.08)
cg06948937	CDK18	1	205473404	rs10900499	1	205473434	T	A	0.410537	0.00224474	0.0129397	0.862277	0.616982	0.0319237	3.2e-83	0.00363826	0.0209734	0.862282	0.723454	0.979959	0.511335	20	1.00(0.96 - 1.05)
cg06950666	HDAC4	2	240101752	rs6543514	2	240096690	C	T	0.152087	-0.0162305	0.0168643	0.33584	-0.317447	0.0429365	1.43e-13	0.0511283	0.053573	0.339898	0.339898	0.812315	0.150883	20	1.05(0.95 - 1.17)
cg06950730	TAGLN	11	117069479	rs35186251	11	117076708	C	T	0.263419	-0.0179325	0.0134638	0.182892	-0.244147	0.038515	2.31e-10	0.0734495	0.0563503	0.192423	0.192423	0.703058	0.317096	20	1.08(0.96 - 1.20)
cg06950937	MAD1L1	7	1976263	rs34419870	7	1968851	T	C	0.360835	0.0110417	0.0126566	0.382987	-0.869978	0.0287306	2.07e-201	-0.0126919	0.0145542	0.383184	0.215181	0.838588	0.758561	20	0.99(0.96 - 1.02)
cg06954761	ITPR3	6	33601863	rs9469532	6	33601132	A	G	0.342942	-0.0240384	0.0137784	0.0810469	0.295165	0.0336512	1.77e-18	-0.0814404	0.0475947	0.0870582	0.000508184	0.555359	2.5e-05	20	0.92(0.84 - 1.01)
cg06956006	ACLY	17	40066945	rs4796739	17	40066926	T	C	0.218688	0.0116146	0.0138551	0.401867	0.781583	0.0380753	1.23e-93	0.0148604	0.0177417	0.40226	0.31185	0.843292	0.244778	20	1.01(0.98 - 1.05)
cg06958537	ETS2	21	40176950	rs2283639	21	40176693	T	C	0.322068	-0.00472067	0.0124792	0.70522	-0.460265	0.0345068	1.38e-40	0.0102564	0.027124	0.705333	0.0695401	0.949306	0.723547	20	1.01(0.96 - 1.07)
cg06972019	ENO1	1	8937448	rs11121246	1	8917102	T	G	0.478131	-0.00264486	0.0122371	0.828883	1.06632	0.0238987	0	-0.00248035	0.0114761	0.828885	0.971069	0.975093	0.257514	20	1.00(0.98 - 1.02)
cg06992220	ITSN2	2	24583671	rs2247556	2	24600285	C	T	0.0188867	0.0814492	0.0548957	0.137886	3.49578	0.10818	4.38e-229	0.0232993	0.01572	0.138301	0.581236	0.644345	0.940983	20	1.02(0.99 - 1.06)
cg06996896	MAD1L1	7	2189366	rs1860829	7	2145425	A	C	0.335984	0.0017437	0.0126981	0.890778	0.348118	0.0343945	4.44e-24	0.00500893	0.0364798	0.890788	0.890788	0.983039	0.228271	20	1.01(0.94 - 1.08)
cg07005994	ITPK1	14	93419554	rs2402226	14	93419535	C	T	0.462227	0.0133735	0.0122672	0.275632	0.541156	0.0315	3.78e-66	0.0247129	0.0227141	0.276597	0.131282	0.768356	0.675137	20	1.03(0.98 - 1.07)
cg07019303	ETV6	12	11859760	rs11054423	12	11859731	G	A	0.355865	0.0135979	0.01257	0.279353	-0.241907	0.0325097	9.99e-14	-0.0562112	0.0525083	0.284385	0.284385	0.772442	0.860766	20	0.95(0.85 - 1.05)
cg07020001	KDM2B	12	122019031	rs12315280	12	122051272	G	A	0.132207	-0.0357936	0.0215537	0.0967796	0.532356	0.0452035	5.14e-32	-0.0672362	0.0408879	0.100093	0.249093	0.585733	0.783666	20	0.93(0.86 - 1.01)
cg07027305	MAD1L1	7	2059796	rs4721321	7	2068470	G	A	0.257455	0.0012305	0.0130517	0.924888	-0.595128	0.0368229	9.36e-59	-0.00206762	0.0219313	0.924889	0.759935	0.98753	0.50712	20	1.00(0.96 - 1.04)
cg07059469	ESR1	6	152421432	rs9322361	6	152459143	G	A	0.17495	0.0183633	0.0161172	0.254553	-0.25055	0.0435542	8.79e-09	-0.0732919	0.0655768	0.263717	0.263717	0.759782	0.577055	7	0.93(0.82 - 1.06)
cg07063145	SIRT2	19	39390960	rs2053071	19	39390931	G	C	0.398608	-0.00918325	0.0124134	0.45943	-0.3212	0.0342702	7.08e-21	0.0285904	0.0387671	0.460823	0.460823	0.870009	0.893203	20	1.03(0.95 - 1.11)
cg07065756	MAD1L1	7	2119340	rs3800877	7	2118772	T	C	0.382704	0.0074975	0.0124315	0.546439	-0.470396	0.0329853	3.84e-46	-0.0159387	0.0264514	0.546797	0.765195	0.903796	0.289933	20	0.98(0.93 - 1.04)
cg07075512	SMAD1	4	146402943	rs6537351	4	146367919	G	A	0.054672	-0.0078142	0.0259974	0.763738	1.01055	0.0611649	2.56e-61	-0.0077326	0.0257302	0.763776	0.763776	0.963476	0.269495	17	0.99(0.94 - 1.04)
cg07081946	RPTOR	17	78923852	rs7225525	17	78928792	T	C	0.407555	-0.0119906	0.0123376	0.331113	0.315795	0.0333243	2.63e-21	-0.0379696	0.0392733	0.333642	0.333642	0.809443	0.240419	20	0.96(0.89 - 1.04)
cg07087457	KNDC1	10	135032461	rs3008365	10	135040163	A	C	0.44334	-0.013686	0.0122879	0.265374	0.194837	0.0330621	3.79e-09	-0.0702432	0.064184	0.273778	0.273778	0.766599	0.128215	20	0.93(0.82 - 1.06)
cg07090678	CDC7	1	91966139	rs61798047	1	92016934	C	T	0.476143	0.0314683	0.0122661	0.0103036	-0.263789	0.0319976	1.67e-16	-0.119294	0.0486992	0.0143015	0.0143015	0.251316	0.0375108	20	0.89(0.81 - 0.98)
cg07098477	RNASEL	1	182548640	rs76391909	1	182548640	T	C	0.0129225	-0.0473323	0.0589768	0.42223	-1.10882	0.142396	6.87e-15	0.042687	0.0534704	0.42468	0.42468	0.854398	0.28156	4	1.04(0.94 - 1.16)
cg07107916	PPP2R5A	1	212457424	rs6695266	1	212467827	C	T	0.432406	-0.0160429	0.0123096	0.192478	1.03963	0.0247584	0	-0.0154313	0.0118461	0.192692	0.331244	0.703446	0.792172	20	0.98(0.96 - 1.01)
cg07109745	STIM1	11	3901552	rs10835226	11	3894267	T	C	0.318091	0.0177743	0.0125997	0.158335	0.202518	0.0355325	1.2e-08	0.0877666	0.0640927	0.170883	0.170883	0.682242	0.799127	20	1.09(0.96 - 1.24)
cg07110182	CHEK1	11	125494439	rs3731395	11	125496399	A	G	0.0725646	-0.0289476	0.0279554	0.300439	-0.652655	0.0586928	1e-28	0.0443536	0.0430187	0.302526	0.337664	0.786497	0.58198	20	1.05(0.96 - 1.14)
cg07110659	LPAR3	1	85313079	rs12088935	1	85313272	A	T	0.0149105	0.121748	0.0885652	0.169234	3.12843	0.159759	2.2e-85	0.0389167	0.0283795	0.170283	0.0661852	0.68204	0.205809	7	1.04(0.98 - 1.10)
cg07123118	DLC1	8	13133706	rs1209992	8	13124314	C	T	0.412525	-0.00400485	0.0123783	0.746288	0.221394	0.0323665	7.91e-12	-0.0180892	0.0559732	0.746561	0.324918	0.959721	0.73676	20	0.98(0.88 - 1.10)
cg07124372	SMAD6	15	66996570	rs8032244	15	66947066	T	C	0.394632	-0.00539706	0.0127583	0.672278	-0.304921	0.0334735	8.29e-20	0.0176998	0.0418864	0.67261	0.412331	0.941511	0.746833	20	1.02(0.94 - 1.10)
cg07126783	RPTOR	17	78800767	rs12452137	17	78755149	G	A	0.280318	-0.00798042	0.0135554	0.556045	0.246218	0.0375939	5.78e-11	-0.032412	0.0552764	0.557632	0.557632	0.907066	0.867552	20	0.97(0.87 - 1.08)
cg07133347	PRMT6	1	107600762	rs115668827	1	107678268	C	G	0.0417495	0.0208705	0.0258922	0.420212	-0.891034	0.0755861	4.48e-32	-0.0234228	0.0291265	0.421295	0.713471	0.852106	0.313417	20	0.98(0.92 - 1.03)
cg07143303	MAD1L1	7	2144767	rs3778969	7	2139990	A	G	0.390656	-0.0068274	0.0127313	0.591773	-0.453803	0.0325475	3.48e-44	0.0150449	0.0280754	0.592047	0.292185	0.916536	0.618713	20	1.02(0.96 - 1.07)
cg07147614	STK32C	10	134095646	rs2379235	10	134047293	G	A	0.247515	0.0103863	0.0139709	0.457225	-0.470826	0.0364017	2.89e-38	-0.0220597	0.0297221	0.457967	0.152503	0.8687	0.771185	20	0.98(0.92 - 1.04)
cg07170222	NEK2	1	211849252	rs701927	1	211849322	A	C	0.33499	0.0111829	0.0149473	0.454367	0.36861	0.0344583	1.05e-26	0.0303381	0.0406495	0.455467	0.455467	0.867601	0.138962	20	1.03(0.95 - 1.12)
cg07173934	CHD5	1	6169988	rs2311388	1	6212843	C	T	0.299205	-0.00127822	0.0125013	0.918561	0.21409	0.0360835	2.97e-09	-0.00597048	0.0584014	0.918573	0.918573	0.986963	0.913393	16	0.99(0.89 - 1.11)
cg07207789	CRISPLD2	16	84852909	rs2131753	16	84843275	G	A	0.151093	-0.0231639	0.0147538	0.116408	0.381082	0.0433118	1.39e-18	-0.0607845	0.0393271	0.122198	0.059648	0.621923	0.0691029	20	0.94(0.87 - 1.02)
cg07220821	NOTCH1	9	139402658	rs3812603	9	139402908	T	C	0.420477	-0.0228719	0.0122507	0.0619034	-0.418432	0.0316314	6.02e-40	0.054661	0.0295678	0.064506	0.109269	0.497895	0.589181	20	1.06(1.00 - 1.12)
cg07233159	LOX	5	121414322	rs840464	5	121417463	G	T	0.440358	0.00412213	0.0125439	0.742446	0.256822	0.0321659	1.41e-15	0.0160505	0.0488841	0.742656	0.742656	0.958718	0.704028	20	1.02(0.92 - 1.12)
cg07239716	DUSP6	12	89744488	rs190636987	12	89747396	T	G	0.028827	-0.00654375	0.0296047	0.825063	-0.710367	0.0933573	2.76e-14	0.00921178	0.0416928	0.825136	0.825136	0.974623	0.247736	16	1.01(0.93 - 1.10)
cg07250222	FGFR2	10	123358317	rs1649155	10	123360914	G	C	0.0854871	0.0229747	0.0241823	0.34208	-0.347661	0.0529837	5.32e-11	-0.0660836	0.0702825	0.347085	0.347085	0.816794	0.0818105	20	0.94(0.82 - 1.07)
cg07266910	ZMAT3	3	178745575	rs4955810	3	178748480	C	T	0.230616	-0.00455267	0.015358	0.766897	1.06564	0.031161	2.59e-256	-0.00427223	0.0144125	0.766905	0.759138	0.963753	0.998703	20	1.00(0.97 - 1.02)
cg07274716	PITX1	5	134363973	rs299373	5	134340386	T	C	0.0994036	-0.0190883	0.0225445	0.397166	-0.264134	0.0470429	1.97e-08	0.0722674	0.0863174	0.402464	0.402464	0.843292	0.824726	14	1.07(0.91 - 1.27)
cg07276358	TFDP1	13	114263342	rs2259481	13	114203603	G	A	0.191849	0.00405524	0.0150388	0.787428	-0.283051	0.04036	2.33e-12	-0.0143269	0.0531703	0.787581	0.787581	0.967423	0.738356	20	0.99(0.89 - 1.09)
cg07284558	STK32C	10	134122421	rs112713397	10	134122421	A	C	0.0516899	0.0252443	0.0337742	0.454796	-1.72995	0.0631304	2.54e-165	-0.0145925	0.0195305	0.454964	0.717967	0.867325	0.228377	20	0.99(0.95 - 1.02)
cg07287401	STK32C	10	134054776	rs113771911	10	134079062	T	C	0.0328032	0.00818598	0.0452893	0.856565	-1.03192	0.132619	7.19e-15	-0.00793273	0.0439	0.856603	0.201997	0.978942	0.245777	8	0.99(0.91 - 1.08)
cg07295918	CCND1	11	69463131	rs138680547	11	69401883	G	A	0.00795229	0.0432047	0.0405884	0.287121	1.19073	0.187864	2.32e-10	0.0362843	0.0345645	0.293829	0.293829	0.779583	NA	NA	1.04(0.97 - 1.11)
cg07311521	EGFR	7	55086164	rs6957176	7	55101285	G	C	0.135189	-0.026508	0.0166939	0.112312	0.283661	0.0456729	5.27e-10	-0.0934496	0.0607446	0.123951	0.123951	0.62523	0.786563	20	0.91(0.81 - 1.03)
cg07315051	HDAC4	2	240065559	rs3828210	2	240065531	T	C	0.203777	-0.0316637	0.0167241	0.0583183	-1.04753	0.036041	1e-185	0.0302271	0.0159992	0.0588525	0.00304655	0.479802	0.225016	20	1.03(1.00 - 1.06)
cg07318313	ENG	9	130616620	rs35400405	9	130616621	A	G	0.0198807	0.0138938	0.0797186	0.861641	-1.30419	0.119472	9.64e-28	-0.0106532	0.0611328	0.861658	0.861658	0.979959	0.883236	11	0.99(0.88 - 1.12)
cg07319375	CHD5	1	6169384	rs3810988	1	6164029	T	C	0.0457256	-0.00703426	0.0188358	0.708812	2.04208	0.0985248	2e-95	-0.00344466	0.00922533	0.708857	0.674113	0.949991	0.574059	20	1.00(0.98 - 1.01)
cg07341007	MUC4	3	195489909	rs2641718	3	195485732	G	A	0.287276	-0.0021441	0.0133357	0.872267	-1.18274	0.0250335	0	0.00181282	0.0112753	0.872268	0.254802	0.98029	0.291123	20	1.00(0.98 - 1.02)
cg07344086	FGFR2	10	123278338	rs1896422	10	123210812	G	A	0.481113	-0.0104393	0.0122638	0.394642	0.558968	0.031869	7.15e-69	-0.018676	0.0219659	0.395198	0.251007	0.842516	0.307414	20	0.98(0.94 - 1.02)
cg07356283	KNDC1	10	135030513	rs7906339	10	135017029	T	C	0.368787	-0.00277212	0.0128984	0.82983	-0.232476	0.0333799	3.29e-12	0.0119243	0.0555091	0.82991	0.82991	0.975257	0.78369	20	1.01(0.91 - 1.13)
cg07360076	FGFR3	4	1794639	rs58012990	4	1763692	A	G	0.17495	0.00283733	0.0220178	0.897464	-0.377521	0.0447077	3.06e-17	-0.00751569	0.0583289	0.897476	0.897476	0.984097	0.858479	20	0.99(0.89 - 1.11)
cg07370771	VENTX	10	135050957	rs10857691	10	135056091	C	A	0.110338	0.00790519	0.0232233	0.733556	-0.529964	0.054819	4.14e-22	-0.0149165	0.0438477	0.733715	0.607289	0.956711	0.753837	20	0.99(0.90 - 1.07)
cg07380021	RASSF5	1	206755252	rs4845111	1	206751308	C	T	0.235586	0.00795547	0.0135578	0.55735	0.29487	0.0374423	3.4e-15	0.0269796	0.0461064	0.55844	0.55844	0.907441	0.0517051	20	1.03(0.94 - 1.12)
cg07380026	TERT	5	1296007	rs428499	5	1322663	T	C	0.198807	0.0127709	0.0170904	0.454909	-0.306371	0.0440873	3.67e-12	-0.0416844	0.0561049	0.457498	0.387691	0.868576	0.675696	20	0.96(0.86 - 1.07)
cg07391498	NUAK2	1	205290332	rs7527940	1	205293695	A	G	0.275348	0.00140769	0.013417	0.916441	0.189158	0.0341541	3.05e-08	0.00744189	0.070943	0.916455	0.916455	0.986627	0.798159	8	1.01(0.88 - 1.16)
cg07392101	UHRF1	19	4909263	rs8103849	19	4909629	G	C	0.302187	-0.0272557	0.0138811	0.0495868	0.215185	0.0346103	5.06e-10	-0.126661	0.067648	0.0611569	0.0611569	0.487518	0.147542	18	0.88(0.77 - 1.01)
cg07396746	LOXL2	8	23162295	rs3808523	8	23162133	A	G	0.200795	0.00287581	0.0145516	0.843336	0.382303	0.0388109	6.83e-23	0.00752234	0.0380707	0.843367	0.248429	0.977661	0.135609	20	1.01(0.94 - 1.09)
cg07399928	MUC4	3	195538675	rs9832033	3	195538901	T	C	0.0984095	-0.00414822	0.0170631	0.80792	-0.9856	0.0484781	6.87e-92	0.00420883	0.0173136	0.807933	0.584468	0.971721	0.185095	20	1.00(0.97 - 1.04)
cg07400503	STK32C	10	134110222	rs35757323	10	134127236	A	G	0.190855	-0.0288872	0.0190891	0.130208	0.309021	0.0381711	5.7e-16	-0.0934798	0.0628428	0.136878	0.193356	0.642726	0.696217	20	0.91(0.81 - 1.03)
cg07403865	BCL6	3	187455953	rs6444247	3	187413221	A	G	0.367793	0.0155848	0.0129533	0.228917	0.551076	0.0316231	5.2e-68	0.0282807	0.0235614	0.230025	0.38045	0.734289	0.689179	20	1.03(0.98 - 1.08)
cg07404485	PON1	7	94953653	rs705379	7	94953895	A	G	0.487078	0.00253594	0.0127899	0.842828	0.869128	0.0281542	2.99e-209	0.0029178	0.0147161	0.842832	0.625244	0.977398	0.782938	20	1.00(0.97 - 1.03)
cg07413467	CDK6	7	92238086	rs113861828	7	92276006	T	C	0.0447316	-0.00952917	0.0277857	0.731634	0.560257	0.0709855	2.96e-15	-0.0170086	0.0496414	0.731878	0.731878	0.956509	0.542441	20	0.98(0.89 - 1.08)
cg07422735	WNT7B	22	46323087	rs11704660	22	46123268	C	T	0.0149105	0.0628187	0.0942019	0.504867	-0.967264	0.122932	3.59e-15	-0.0649447	0.0977392	0.50639	0.50639	0.88958	NA	NA	0.94(0.77 - 1.13)
cg07434008	RPTOR	17	78848766	rs6565484	17	78848856	T	C	0.498012	0.0194943	0.0122664	0.112005	0.359901	0.0310867	5.37e-31	0.0541657	0.0344023	0.115377	0.130803	0.612205	0.47882	20	1.06(0.99 - 1.13)
cg07461273	MCM7	7	99697172	rs115073631	7	99694784	G	C	0.0666004	0.00877506	0.0316801	0.781788	0.618221	0.08454	2.62e-13	0.0141941	0.0512807	0.781941	0.781941	0.966731	0.0852185	20	1.01(0.92 - 1.12)
cg07475954	HAS1	19	52222198	rs8113161	19	52222212	G	A	0.349901	0.0038465	0.0127658	0.763176	0.345188	0.0335722	8.5e-25	0.0111432	0.036998	0.763274	0.763274	0.963247	0.199506	20	1.01(0.94 - 1.09)
cg07502417	AGT	1	230849801	rs7549179	1	230855217	C	G	0.230616	0.0149884	0.0145149	0.301781	1.02094	0.0338114	2.73e-200	0.0146809	0.0142254	0.302063	0.416202	0.785973	0.253293	20	1.01(0.99 - 1.04)
cg07511836	CSNK2A1	20	464048	rs157816	20	476285	T	C	0.352883	0.00396788	0.012808	0.756715	0.333443	0.0335037	2.46e-23	0.0118997	0.03843	0.756829	0.756829	0.961443	0.142931	20	1.01(0.94 - 1.09)
cg07513392	STK32C	10	134096014	rs7073262	10	134091071	T	C	0.101392	-0.0094314	0.0182326	0.604959	-1.00385	0.0554705	3.37e-73	0.00939527	0.0181702	0.605107	0.338639	0.921069	0.484913	20	1.01(0.97 - 1.05)
cg07518851	KNDC1	10	135038446	rs3008366	10	135040148	A	G	0.44334	-0.013646	0.0122875	0.266758	-0.344555	0.0324073	2.11e-26	0.0396047	0.0358559	0.269355	0.114479	0.763931	0.115879	20	1.04(0.97 - 1.12)
cg07522644	SRF	6	43142093	rs141284305	6	42955260	T	A	0.00894632	-0.01236	0.0725238	0.864675	1.84529	0.125368	4.87e-49	-0.00669814	0.0393048	0.864684	0.833311	0.979959	0.471822	20	0.99(0.92 - 1.07)
cg07529210	KDM2B	12	122019110	rs12315280	12	122051272	G	A	0.132207	-0.0357936	0.0215537	0.0967796	0.602845	0.0453293	2.34e-40	-0.0593744	0.0360309	0.0993787	0.441344	0.584229	0.558036	20	0.94(0.88 - 1.01)
cg07546078	AAK1	2	69742449	rs6754277	2	69728155	A	G	0.419483	0.000521347	0.012352	0.966333	0.276169	0.0324419	1.7e-17	0.00188778	0.0447268	0.966334	0.966334	0.994688	0.705939	20	1.00(0.92 - 1.09)
cg07554496	HDAC4	2	240020152	rs3828200	2	240020031	A	G	0.201789	-0.000502015	0.0146748	0.97271	-0.512588	0.0402408	3.64e-37	0.000979374	0.028629	0.97271	0.612937	0.995797	0.00364629	20	1.00(0.95 - 1.06)
cg07556911	MAD1L1	7	2044787	rs3778977	7	2159746	T	C	0.421471	0.000606537	0.012562	0.96149	0.182853	0.0320948	1.22e-08	0.00331707	0.0687023	0.961492	0.961492	0.993848	0.22524	20	1.00(0.88 - 1.15)
cg07564598	WSB1	17	25619946	rs116736190	17	25608278	G	A	0.0149105	-0.0152401	0.0548686	0.781199	-4.77397	0.127251	5e-308	0.00319233	0.0114936	0.781205	0.781205	0.966431	0.639964	13	1.00(0.98 - 1.03)
cg07568296	MAD1L1	7	2059150	rs6948902	7	2076673	C	T	0.0447316	0.0188576	0.0279337	0.499622	-1.0426	0.0730287	3.06e-46	-0.0180871	0.0268223	0.500101	0.583998	0.888099	0.0184949	20	0.98(0.93 - 1.04)
cg07570537	CDK18	1	205482924	rs58345053	1	205468010	T	C	0.195825	0.00949023	0.0170476	0.577739	0.310953	0.0412115	4.51e-14	0.0305198	0.0549728	0.578771	0.578771	0.914084	0.851512	20	1.03(0.93 - 1.15)
cg07571022	CDK18	1	205498004	rs7531230	1	205498021	T	C	0.402584	0.0112216	0.0123959	0.365324	-0.219062	0.0331204	3.74e-11	-0.0512256	0.0571138	0.369769	0.369769	0.831945	0.799197	15	0.95(0.85 - 1.06)
cg07571951	HSPB1	7	75931608	rs149951125	7	76206793	C	T	0.0188867	-0.0150909	0.0304915	0.620656	-0.929846	0.161307	8.19e-09	0.0162295	0.0329126	0.621937	0.621937	0.926008	NA	NA	1.02(0.95 - 1.08)
cg07588442	PRPF19	11	60673866	rs2074417	11	60697643	T	C	0.390656	0.0256672	0.0125062	0.0401349	0.90423	0.0278619	4.76e-231	0.0283857	0.0138584	0.0405339	0.185272	0.413841	0.568992	20	1.03(1.00 - 1.06)
cg07594247	PAX8	2	113993304	rs7563094	2	113989327	C	T	0.392644	-0.0167537	0.0123926	0.176404	0.825161	0.030217	3.43e-164	-0.0203036	0.0150368	0.176933	0.0777819	0.687536	0.0916881	20	0.98(0.95 - 1.01)
cg07600170	STK32C	10	134064227	rs11146267	10	134064252	C	G	0.239563	0.00896807	0.0153427	0.558872	0.504708	0.0368506	1.07e-42	0.0177688	0.0304268	0.55923	0.556863	0.907441	0.754357	20	1.02(0.96 - 1.08)
cg07604512	CDC7	1	91965349	rs12138037	1	91965413	G	C	0.156064	0.0222744	0.0156661	0.155078	0.773352	0.0414232	8.76e-78	0.0288024	0.0203161	0.156274	0.276646	0.665225	0.0129324	20	1.03(0.99 - 1.07)
cg07604616	GNMT	6	42927504	rs9471975	6	42919222	T	C	0.411531	-0.01382	0.012265	0.259834	0.209512	0.0326043	1.31e-10	-0.0659629	0.0594341	0.267064	0.267064	0.762357	0.790873	20	0.94(0.83 - 1.05)
cg07610327	IMMT	2	86423112	rs115063998	2	86434890	T	C	0.0248509	-0.0352967	0.0317666	0.266514	1.10642	0.0788541	1e-44	-0.0319016	0.028801	0.268009	0.184135	0.763172	0.0649122	20	0.97(0.92 - 1.02)
cg07617152	MAD1L1	7	1887399	rs73286668	7	1888200	T	G	0.027833	0.0402051	0.0415382	0.333091	0.686971	0.0823508	7.3e-17	0.0585252	0.0608714	0.336323	0.336323	0.810462	0.123432	20	1.06(0.94 - 1.19)
cg07618780	HDAC4	2	240142806	rs617829	2	240142864	T	C	0.347913	-0.0147151	0.0140589	0.295249	0.578782	0.0337095	4.48e-66	-0.0254242	0.0243356	0.296145	0.185608	0.781696	0.244336	20	0.97(0.93 - 1.02)
cg07618928	ATG16L1	2	234183455	rs3816234	2	234185999	G	A	0.457256	3.17e-05	0.0123639	0.997952	-0.424197	0.0325218	6.93e-39	-7.48e-05	0.0291466	0.997952	0.5159	0.999421	0.653764	20	1.00(0.94 - 1.06)
cg07622222	MUC4	3	195537065	rs2688530	3	195535466	T	C	0.175944	-0.01572	0.014822	0.288878	-0.274398	0.038922	1.79e-12	0.0572891	0.0546243	0.294278	0.294278	0.779681	0.447965	20	1.06(0.95 - 1.18)
cg07625271	EPOR	19	11492376	rs8104158	19	11509009	A	G	0.0129225	-0.0220273	0.046287	0.634156	1.38265	0.146377	3.53e-21	-0.0159312	0.0335195	0.634586	0.634586	0.92997	0.440174	10	0.98(0.92 - 1.05)
cg07645296	ITPR2	12	26987065	rs11048709	12	26985893	A	G	0.199801	-0.0102437	0.0165786	0.53665	-0.559543	0.0405006	2.05e-43	0.0183073	0.0296585	0.537057	0.557972	0.899821	0.46867	20	1.02(0.96 - 1.08)
cg07651452	HDAC4	2	240323957	rs843460	2	240325622	C	A	0.341948	0.00985077	0.0132747	0.458044	-0.192075	0.0342142	1.98e-08	-0.051286	0.0697131	0.461931	0.461931	0.870291	0.754811	11	0.95(0.83 - 1.09)
cg07661177	BIN1	2	127864026	rs7604081	2	127866535	C	T	0.054672	-0.0302001	0.0366725	0.410219	-0.575499	0.0691897	8.97e-17	0.0524763	0.0640345	0.4125	0.486992	0.848275	0.744564	8	1.05(0.93 - 1.19)
cg07661805	LY6D	8	143867942	rs2572922	8	143871652	A	G	0.399602	-0.0198511	0.0126924	0.117814	0.86313	0.0284938	1.47e-201	-0.022999	0.0147247	0.118304	0.233821	0.616528	0.984195	20	0.98(0.95 - 1.01)
cg07673080	HDAC4	2	240241154	rs925738	2	240241255	T	C	0.428429	-0.00569317	0.0124013	0.646178	1.12601	0.0231785	0	-0.00505606	0.011014	0.646192	0.888039	0.933976	0.350415	20	0.99(0.97 - 1.02)
cg07679219	E2F7	12	77417738	rs2279575	12	77417344	A	G	0.441352	0.0168386	0.0122702	0.169965	1.20239	0.0197683	0	0.0140042	0.0102074	0.170073	0.141177	0.681979	0.609669	20	1.01(0.99 - 1.03)
cg07685563	UHRF1	19	4954869	rs2602691	19	4951851	G	A	0.487078	0.0212384	0.0123169	0.0846483	0.634064	0.0310389	9.42e-93	0.0334957	0.0194944	0.0857566	0.0618006	0.552176	0.086063	20	1.03(1.00 - 1.07)
cg07685947	CNOT6L	4	78741625	rs183941013	4	76829034	T	C	0.00596421	8.29e-05	0.180065	0.999633	1.05883	0.16568	1.65e-10	7.83e-05	0.17006	0.999633	0.999633	0.999853	NA	NA	1.00(0.72 - 1.40)
cg07691306	ARID3A	19	953575	rs1029689	19	964051	T	G	0.137177	0.00657002	0.0173839	0.705477	-0.27013	0.0483367	2.29e-08	-0.0243217	0.0645007	0.706117	0.706117	0.949497	0.431062	6	0.98(0.86 - 1.11)
cg07713493	CDK18	1	205473393	rs10900499	1	205473434	T	A	0.410537	0.00224474	0.0129397	0.862277	0.959493	0.0278144	9.12e-261	0.00233951	0.0134861	0.862278	0.733455	0.979959	0.555203	20	1.00(0.98 - 1.03)
cg07713849	ITPR3	6	33624841	rs114394181	6	33621000	A	T	0.0467197	-0.177906	0.0410161	1.44e-05	0.862052	0.0691267	1.08e-35	-0.206375	0.0503754	4.19e-05	1.04e-07	0.00242253	0.00447255	20	0.81(0.74 - 0.90)
cg07716052	WT1	11	32454748	rs11031779	11	32452888	T	C	0.183897	-0.0364165	0.0178114	0.0408981	0.236083	0.0394885	2.25e-09	-0.154253	0.0797353	0.0530441	0.0530441	0.462317	0.874658	20	0.86(0.73 - 1.00)
cg07718903	FERMT1	20	6104261	rs59849941	20	6085718	G	A	0.0516899	-0.00222956	0.0305237	0.941771	-0.832298	0.0739326	2.13e-29	0.0026788	0.0366748	0.941773	0.941773	0.990566	0.180225	10	1.00(0.93 - 1.08)
cg07723114	EHMT2	6	31864706	rs34562262	6	32020961	C	G	0.0337972	0.535314	0.0319035	3.47e-63	-0.523999	0.0609669	8.34e-18	-1.02159	0.133548	2.02e-14	4.38e-15	4.1e-12	9.06e-11	20	0.36(0.28 - 0.47)
cg07731535	SORBS2	4	186801079	rs35318302	4	186800793	C	G	0.27833	-0.0254735	0.0135168	0.0594865	0.42559	0.0370962	1.81e-30	-0.0598545	0.0321858	0.062934	0.0313791	0.493159	0.934313	20	0.94(0.88 - 1.00)
cg07741840	KDM2B	12	121893769	rs11065585	12	121903971	C	G	0.409543	0.0164082	0.0122555	0.180621	-1.35011	0.0129707	0	-0.0121532	0.00907815	0.180658	0.329406	0.691621	0.854873	20	0.99(0.97 - 1.01)
cg07742718	ALDOA	16	30064149	rs9932193	16	30068469	G	T	0.468191	0.0279196	0.0125366	0.0259441	0.196517	0.0316554	5.37e-10	0.142072	0.0677747	0.0360607	0.0987724	0.394728	0.0950768	20	1.15(1.01 - 1.32)
cg07746998	ESR1	6	152126785	rs523736	6	152123895	G	A	0.468191	0.00876326	0.0122854	0.475656	-0.286431	0.0322859	7.2e-19	-0.0305946	0.0430297	0.477077	0.817092	0.878172	0.20694	20	0.97(0.89 - 1.06)
cg07758902	NSUN2	5	6633253	rs11134173	5	6659696	A	C	0.388668	0.00400706	0.0133544	0.764135	-0.249438	0.0325744	1.9e-14	-0.0160644	0.0535791	0.76431	0.76431	0.963677	0.862704	20	0.98(0.89 - 1.09)
cg07762788	CDH1	16	68833306	rs117432663	16	68734249	A	G	0.055666	-0.012119	0.0187988	0.519142	0.379454	0.0686576	3.26e-08	-0.031938	0.0498775	0.52196	0.52196	0.895307	0.433286	20	0.97(0.88 - 1.07)
cg07764073	BLK	8	11419707	rs12541491	8	10250048	T	C	0.321074	-0.00607903	0.0130411	0.641112	-0.186832	0.0320093	5.32e-09	0.0325374	0.0700234	0.642172	0.642172	0.932795	0.0293884	20	1.03(0.90 - 1.19)
cg07769790	CPEB1	15	83317281	rs8038497	15	83317081	G	C	0.220676	-0.0143684	0.0141128	0.308625	0.260551	0.038221	9.3e-12	-0.0551462	0.054766	0.313962	0.313962	0.797055	0.924634	20	0.95(0.85 - 1.05)
cg07772999	PAX8	2	113993052	rs7563094	2	113989327	C	T	0.392644	-0.0167537	0.0123926	0.176404	0.891898	0.0292477	3.06e-204	-0.0187843	0.0139083	0.176828	0.0332397	0.687536	0.0657794	20	0.98(0.95 - 1.01)
cg07780782	STAT3	17	40465546	rs8074524	17	40469598	T	C	0.199801	-0.0338832	0.0154059	0.027852	-0.654466	0.0409437	1.64e-57	0.0517723	0.0237614	0.0293438	0.0766351	0.359536	0.044241	20	1.05(1.01 - 1.10)
cg07786220	RPTOR	17	78683082	rs62068297	17	78567775	T	C	0.181909	0.00332683	0.0183834	0.856392	0.346281	0.0403129	8.71e-18	0.00960731	0.0530999	0.856423	0.856423	0.978942	0.87806	20	1.01(0.91 - 1.12)
cg07787248	STK40	1	36851643	rs149976863	1	37883616	A	G	0.00497018	-0.0535712	0.0817382	0.51221	0.861419	0.139942	7.48e-10	-0.0621895	0.0954242	0.514584	0.514584	0.893541	0.966315	11	0.94(0.78 - 1.13)
cg07788469	STK32C	10	134119433	rs2379235	10	134047293	G	A	0.247515	0.0103863	0.0139709	0.457225	-0.284671	0.0373254	2.41e-14	-0.0364853	0.04931	0.45935	0.45935	0.869345	0.720005	20	0.96(0.88 - 1.06)
cg07793807	ITPKB	1	226823363	rs150275852	1	226862964	A	G	0.0168986	0.0116331	0.05191	0.822678	0.732929	0.124563	4.01e-09	0.0158721	0.0708767	0.822805	0.822805	0.974434	0.449183	5	1.02(0.88 - 1.17)
cg07793808	KDM2B	12	122019006	rs12315280	12	122051272	G	A	0.132207	-0.0357936	0.0215537	0.0967796	0.514239	0.0451197	4.32e-30	-0.069605	0.0423564	0.100317	0.249533	0.586176	0.590382	20	0.93(0.86 - 1.01)
cg07809369	PON1	7	94954455	rs705379	7	94953895	A	G	0.487078	0.00253594	0.0127899	0.842828	0.471781	0.0318213	9.96e-50	0.00537525	0.0271123	0.842842	0.288251	0.977398	0.786707	20	1.01(0.95 - 1.06)
cg07871357	UHRF1	19	4940239	rs2251519	19	4941456	T	C	0.2833	0.0212515	0.0126172	0.0921184	0.612632	0.0374612	4.09e-60	0.0346888	0.020704	0.0938431	0.0807917	0.571848	0.206134	20	1.04(0.99 - 1.08)
cg07882838	SMAD3	15	67417607	rs11071937	15	67417608	T	G	0.324056	-0.000914634	0.0124332	0.941357	-1.4379	0.0131519	0	0.000636092	0.0086468	0.941357	0.0118068	0.990524	0.0200815	20	1.00(0.98 - 1.02)
cg07886712	EWSR1	22	29665413	rs74879864	22	29705881	G	A	0.0715706	-0.0165111	0.0267654	0.537312	-0.601143	0.0610645	7.25e-23	0.0274662	0.0446115	0.538109	0.328921	0.899959	0.553077	20	1.03(0.94 - 1.12)
cg07890839	SMAD3	15	67359525	rs28613758	15	67368659	T	C	0.465209	-0.0236206	0.0122731	0.0542815	0.643561	0.030893	2.22e-96	-0.036703	0.0191518	0.0553114	0.118959	0.468137	0.494265	20	0.96(0.93 - 1.00)
cg07893471	HDAC4	2	240118890	rs3791562	2	240113436	T	C	0.137177	-0.0160025	0.0174743	0.359786	0.460672	0.0427385	4.33e-27	-0.0347373	0.0380688	0.361513	0.361513	0.827331	0.145032	20	0.97(0.90 - 1.04)
cg07903144	KIFC1	6	33358872	rs12204193	6	33415307	G	C	0.398608	0.0506514	0.0122639	3.63e-05	0.268337	0.0303403	9.21e-19	0.18876	0.0504412	0.000182423	0.000182423	0.00872316	4.48e-10	20	1.21(1.09 - 1.33)
cg07912766	SMAD2	18	45458698	rs9961652	18	45473594	T	G	0.464215	-0.0114878	0.0124812	0.357359	-0.358313	0.0318431	2.25e-29	0.0320608	0.0349496	0.358962	0.358962	0.825144	0.422882	18	1.03(0.96 - 1.11)
cg07921314	NRF1	7	129253169	rs7782520	7	129285974	A	G	0.28827	0.0225023	0.013206	0.0883913	-0.289764	0.0342165	2.49e-17	-0.0776574	0.0464884	0.0948272	0.094209	0.573581	0.995955	20	0.93(0.84 - 1.01)
cg07922154	ARG2	14	68087339	rs10132062	14	68053439	T	C	0.185885	0.00930066	0.0180149	0.605662	0.40726	0.0418339	2.13e-22	0.0228371	0.0442965	0.606168	0.00323347	0.921349	0.0316892	20	1.02(0.94 - 1.12)
cg07922924	MTOR	1	11211274	rs12138120	1	11106317	A	G	0.0208748	0.0236198	0.0485661	0.626724	-0.78283	0.114748	8.97e-12	-0.0301723	0.0621966	0.627597	0.627597	0.927875	0.0473987	17	0.97(0.86 - 1.10)
cg07927308	CRISPLD2	16	84886961	rs2646129	16	84887244	C	T	0.336978	0.0092323	0.0127063	0.467476	-0.367146	0.0337212	1.32e-27	-0.0251462	0.0346853	0.468465	0.468465	0.873765	0.742023	20	0.98(0.91 - 1.04)
cg07935119	GRN	17	42422355	rs4792938	17	42424599	C	G	0.357853	0.017797	0.0125717	0.156881	-0.267243	0.0343561	7.33e-15	-0.0665947	0.0478148	0.163691	0.163691	0.67464	0.505155	17	0.94(0.85 - 1.03)
cg07935886	SFRP1	8	41168001	rs147918758	8	41167562	G	C	0.400596	0.00604183	0.0122807	0.622735	-0.182577	0.0323723	1.7e-08	-0.033092	0.0675187	0.624051	0.624051	0.926641	0.296021	12	0.97(0.85 - 1.10)
cg07941301	GNMT	6	42928277	rs9471975	6	42919222	T	C	0.411531	-0.01382	0.012265	0.259834	0.339689	0.0333332	2.18e-24	-0.0406843	0.0363267	0.262732	0.262732	0.759259	0.324345	20	0.96(0.89 - 1.03)
cg07963670	LOXL2	8	23161764	rs11135723	8	23161204	C	A	0.206759	0.00504708	0.0143637	0.725305	0.466407	0.0387656	2.43e-33	0.0108212	0.0308097	0.725418	0.18757	0.954195	0.129898	20	1.01(0.95 - 1.07)
cg07979316	TP53I3	2	24306908	rs74326069	2	24278544	T	C	0.0656064	-0.0191453	0.0201792	0.342741	1.43887	0.0745296	4.79e-83	-0.0133058	0.0140413	0.343323	0.249595	0.814063	0.733354	20	0.99(0.96 - 1.01)
cg07998387	IL6	7	22767571	rs1524107	7	22768219	T	C	0.0477137	-0.11299	0.0360934	0.00174515	0.653492	0.0790013	1.32e-16	-0.172902	0.0590545	0.00341329	0.00341329	0.0941984	0.00629812	17	0.84(0.75 - 0.94)
cg08012294	CTSB	8	11723816	rs1293315	8	11690422	G	A	0.430417	0.00275481	0.0125017	0.825595	0.211888	0.0327321	9.58e-11	0.0130012	0.0590355	0.825694	0.883927	0.974623	0.341864	20	1.01(0.90 - 1.14)
cg08024992	MAD1L1	7	2133441	rs73039212	7	2174071	C	A	0.0328032	0.0812307	0.0387824	0.0362133	-2.14662	0.0800292	1.74e-158	-0.0378412	0.0181217	0.0367827	0.43569	0.397787	0.976847	20	0.96(0.93 - 1.00)
cg08025960	UBE2I	16	1374419	rs7302	16	1375263	T	G	0.114314	0.0109949	0.0214821	0.608779	-1.07057	0.0468715	1.81e-115	-0.0102701	0.0200711	0.608869	0.713057	0.921572	0.999444	20	0.99(0.95 - 1.03)
cg08038054	GNG11	7	93550781	rs180236	7	93553341	A	G	0.367793	0.00553602	0.0129436	0.668867	-0.245893	0.0343983	8.78e-13	-0.022514	0.0527333	0.669423	0.669423	0.940437	0.520379	15	0.98(0.88 - 1.08)
cg08040824	TP63	3	189420438	rs16864540	3	189253643	C	T	0.371769	-0.042007	0.0135781	0.00197656	-0.219881	0.0335307	5.47e-11	0.191044	0.0682792	0.00514228	0.00514228	0.127973	0.0327059	20	1.21(1.06 - 1.38)
cg08046044	BMP4	14	54419614	rs8014071	14	54431500	G	A	0.397614	-0.00176026	0.0127725	0.890386	0.297085	0.0334559	6.69e-19	-0.0059251	0.0429979	0.890399	0.890399	0.98297	0.232365	16	0.99(0.91 - 1.08)
cg08057190	ITPK1	14	93496887	rs1740697	14	93496873	A	G	0.445328	-0.00591818	0.0124484	0.63449	-0.838786	0.0290374	1.77e-183	0.00705565	0.014843	0.634536	0.180689	0.92997	0.294015	20	1.01(0.98 - 1.04)
cg08065657	HAS1	19	52223099	rs11084112	19	52222552	A	G	0.333996	-0.00351841	0.0129341	0.785602	0.315515	0.0348239	1.3e-19	-0.0111513	0.041012	0.785696	0.785696	0.96732	0.367904	20	0.99(0.91 - 1.07)
cg08084502	CPEB1	15	83240612	rs150108673	15	83401765	A	G	0.0109344	0.0203686	0.0543151	0.707654	1.90975	0.125496	2.7e-52	0.0106656	0.0284496	0.707739	0.543854	0.949755	0.461254	20	1.01(0.96 - 1.07)
cg08087268	ITPK1	14	93406082	rs74074511	14	93406160	A	G	0.0984095	0.025222	0.0163096	0.121996	-1.12162	0.0455873	1.15e-133	-0.0224871	0.0145698	0.122732	0.207329	0.62283	0.0454506	20	0.98(0.95 - 1.01)
cg08090557	TNFSF13	17	7464088	rs6608	17	7464413	T	C	0.162028	0.0525919	0.0227355	0.0207113	-0.749088	0.0416625	2.8e-72	-0.0702079	0.0306011	0.0217735	0.13473	0.312227	0.171114	20	0.93(0.88 - 0.99)
cg08106288	NHEJ1	2	220007315	rs57040597	2	219997423	G	A	0.0417495	-0.0109904	0.0268882	0.682727	-2.95326	0.069756	0	0.00372144	0.00910499	0.682741	0.090214	0.944235	0.106682	20	1.00(0.99 - 1.02)
cg08107208	USP1	1	62901199	rs6657050	1	63105253	G	A	0.305169	0.0228308	0.0139413	0.101497	0.252758	0.0330584	2.08e-14	0.0903268	0.0564078	0.109306	0.109306	0.602565	0.637407	20	1.09(0.98 - 1.22)
cg08118344	RAP1GAP	1	21974525	rs79843678	1	21974545	A	G	0.0924453	0.00819214	0.0201263	0.683981	-1.07767	0.0488829	1.05e-107	-0.00760175	0.018679	0.684032	0.504556	0.944547	0.0644542	20	0.99(0.96 - 1.03)
cg08120210	MAP2K1	15	66682733	rs7169463	15	66745929	C	G	0.107356	-0.00789348	0.0196009	0.687161	-1.33266	0.0507447	5.2e-152	0.00592309	0.0147098	0.687196	0.791024	0.945176	0.0184378	20	1.01(0.98 - 1.04)
cg08120226	MUC4	3	195531633	rs2688533	3	195540958	T	C	0.172962	-0.0123808	0.0147558	0.401443	0.396465	0.0381603	2.77e-25	-0.031228	0.0373396	0.402973	0.402973	0.843292	0.402885	20	0.97(0.90 - 1.04)
cg08121478	PRKD2	19	47217786	rs313843	19	47224484	A	G	0.281312	-0.00269996	0.0136784	0.843523	0.288696	0.0339179	1.72e-17	-0.00935227	0.0473927	0.843565	0.843565	0.977699	0.836048	20	0.99(0.90 - 1.09)
cg08122070	NADK	1	1689610	rs4648727	1	1776269	A	C	0.435388	0.00267064	0.01241	0.829611	-0.210446	0.0329382	1.67e-10	-0.0126904	0.0590035	0.829706	0.829706	0.975221	0.475355	20	0.99(0.88 - 1.11)
cg08123277	THRB	3	24537469	rs146308538	3	24537469	T	C	0.0218688	0.113932	0.0822675	0.166084	-0.889926	0.0920786	4.25e-22	-0.128024	0.0933874	0.170408	0.284972	0.682054	0.00828295	13	0.88(0.73 - 1.06)
cg08125726	FSCN1	7	5639063	rs852374	7	5676119	T	C	0.354871	-0.00336731	0.0137954	0.807162	-0.38032	0.0334338	5.55e-30	0.00885389	0.0362815	0.807205	0.807205	0.971721	0.826913	20	1.01(0.94 - 1.08)
cg08129017	SREBF1	17	17728660	rs9902941	17	17733760	C	T	0.411531	-0.00499206	0.0124966	0.689544	0.360268	0.0341098	4.47e-26	-0.0138565	0.0347118	0.689755	0.214677	0.945776	0.149957	20	0.99(0.92 - 1.06)
cg08132815	UHRF1	19	4950822	rs2602691	19	4951851	G	A	0.487078	0.0212384	0.0123169	0.0846483	0.206499	0.0330987	4.41e-10	0.10285	0.0618824	0.096509	0.096509	0.577072	0.76598	19	1.11(0.98 - 1.25)
cg08134337	RAD23B	9	110046224	rs11573614	9	110046226	T	C	0.0626243	-0.0145523	0.0294701	0.621448	1.0743	0.05185	2.32e-95	-0.0135458	0.0274397	0.621547	0.285201	0.925931	0.809422	20	0.99(0.93 - 1.04)
cg08135718	CUX1	7	101819329	rs448665	7	101873515	G	A	0.435388	-0.0043958	0.0126244	0.727691	0.295267	0.031785	1.55e-20	-0.0148876	0.0427859	0.727874	0.251726	0.95496	0.443482	20	0.99(0.91 - 1.07)
cg08137669	LY6D	8	143868023	rs7816480	8	143845714	C	T	0.38171	-0.0184951	0.0128094	0.148776	0.221423	0.0321626	5.8e-12	-0.0835282	0.0591089	0.157619	0.157619	0.666698	0.943012	20	0.92(0.82 - 1.03)
cg08141873	HRAS	11	534632	rs12785860	11	531224	G	A	0.313121	-0.0213647	0.0136358	0.117159	0.432615	0.0340514	5.57e-37	-0.049385	0.0317583	0.119939	0.117735	0.618739	0.575756	20	0.95(0.89 - 1.01)
cg08161617	HSPA2	14	65006777	rs4313734	14	65005228	C	T	0.318091	-0.00336934	0.0159533	0.832731	0.269415	0.0351528	1.8e-14	-0.0125062	0.0592372	0.832794	0.832794	0.976248	0.506678	20	0.99(0.88 - 1.11)
cg08162780	GDF15	19	18497064	rs1059022	19	18499151	T	C	0.17495	0.0238801	0.0154463	0.122103	0.381566	0.041274	2.36e-20	0.0625845	0.0410435	0.127301	0.127301	0.630088	0.00978118	19	1.06(0.98 - 1.15)
cg08168897	BIN1	2	127865431	rs6720234	2	127882015	A	T	0.133201	-0.00498913	0.0176429	0.777342	0.800473	0.0408082	1.14e-85	-0.00623272	0.0220429	0.777365	0.762943	0.965866	0.686225	20	0.99(0.95 - 1.04)
cg08176244	PRKCD	3	53220711	rs45596236	3	53220569	A	G	0.287276	-0.00159553	0.0136954	0.907255	0.396812	0.0362262	6.37e-28	-0.00402087	0.0345155	0.907261	0.285387	0.985254	0.236885	20	1.00(0.93 - 1.07)
cg08176258	MAD1L1	7	1938450	rs12699476	7	1968245	A	C	0.265408	0.00414718	0.013593	0.760293	-0.614448	0.0367179	7.37e-63	-0.00674944	0.022126	0.760331	0.499485	0.962592	0.19482	20	0.99(0.95 - 1.04)
cg08177681	HDAC4	2	240302585	rs2048764	2	240301377	T	C	0.350895	0.000261957	0.0128596	0.983748	0.271466	0.0346414	4.63e-15	0.000964972	0.0473711	0.983748	0.983748	0.996872	0.840697	20	1.00(0.91 - 1.10)
cg08179530	CDKN1A	6	36648295	rs3176320	6	36646788	G	A	0.336978	0.00952182	0.0130258	0.464781	0.203995	0.0331505	7.57e-10	0.0466766	0.0643023	0.467904	0.467904	0.873212	0.0211304	20	1.05(0.92 - 1.19)
cg08200507	GNMT	6	42927281	rs80165202	6	43001746	T	C	0.0168986	-0.0347862	0.0748275	0.642014	-1.84311	0.128427	1.04e-46	0.0188736	0.0406197	0.642188	0.642188	0.932799	0.222975	20	1.02(0.94 - 1.10)
cg08210507	MAD1L1	7	2109244	rs4721321	7	2068470	G	A	0.257455	0.0012305	0.0130517	0.924888	-0.382245	0.0367063	2.15e-25	-0.00321914	0.0341462	0.924891	0.924891	0.98753	0.428847	20	1.00(0.93 - 1.07)
cg08212266	CUX1	7	101513100	rs4729758	7	101520023	G	A	0.399602	-0.015987	0.0125115	0.201325	-0.320789	0.032932	2.02e-22	0.0498366	0.0393364	0.20518	0.20518	0.714904	0.363717	20	1.05(0.97 - 1.14)
cg08212685	ATG10	5	81268071	rs324914	5	81389950	C	T	0.229622	-0.000973312	0.0148931	0.947893	1.23257	0.0262977	0	-0.000789664	0.012083	0.947893	0.900041	0.991422	0.105938	20	1.00(0.98 - 1.02)
cg08213375	PPP1R13B	14	104286397	rs11623546	14	104269098	G	A	0.382704	-0.000913892	0.0123737	0.941124	0.780581	0.0302084	3.16e-147	-0.00117078	0.015852	0.941124	0.470675	0.990524	0.564271	20	1.00(0.97 - 1.03)
cg08219923	SMARCB1	22	24129128	rs9306389	22	24136252	T	C	0.112326	0.0177984	0.0183059	0.330913	0.603907	0.0489984	6.64e-35	0.0294721	0.0304066	0.332413	0.593951	0.808995	0.890749	20	1.03(0.97 - 1.09)
cg08220084	HAUS4	14	23426592	rs4981455	14	23422453	A	G	0.457256	0.00096258	0.012291	0.937577	0.423909	0.0317521	1.17e-40	0.00227072	0.0289949	0.937578	0.558348	0.990385	0.281073	20	1.00(0.95 - 1.06)
cg08221350	KNDC1	10	134983838	rs12359206	10	135003551	T	C	0.367793	-0.00506999	0.012916	0.694662	0.611091	0.0327183	7.57e-78	-0.00829662	0.0211406	0.694727	0.415533	0.947149	0.787475	20	0.99(0.95 - 1.03)
cg08223235	BCL2	18	60903834	rs3810027	18	60903978	G	C	0.345924	-0.00861461	0.0126261	0.495058	-0.277025	0.0340317	3.95e-16	0.0310969	0.0457374	0.496567	0.496567	0.885902	0.938785	16	1.03(0.94 - 1.13)
cg08223984	MUC4	3	195476016	rs4632575	3	195744978	A	T	0.33996	-0.0228447	0.012581	0.0693996	0.288679	0.0345626	6.69e-17	-0.0791352	0.0445992	0.0760032	0.181289	0.527527	0.0303289	20	0.92(0.85 - 1.01)
cg08235413	PLA2G2A	1	20305685	rs6669854	1	20426288	T	G	0.248509	-0.00492979	0.0145135	0.734106	-0.199296	0.0357437	2.47e-08	0.024736	0.0729587	0.734579	0.734579	0.95702	0.894091	20	1.03(0.89 - 1.18)
cg08243778	PPP2R5A	1	212458726	rs115167362	1	212520793	C	T	0.027833	0.0571464	0.0518315	0.270226	1.27388	0.121171	7.52e-26	0.0448602	0.0409111	0.272848	0.272848	0.765986	0.511628	20	1.05(0.97 - 1.13)
cg08249619	CDK18	1	205498018	rs11240510	1	205508573	A	C	0.342942	0.00153875	0.0132062	0.907243	0.419636	0.0329514	3.78e-37	0.00366687	0.0314719	0.907246	0.827692	0.985254	0.578991	20	1.00(0.94 - 1.07)
cg08257003	ME1	6	84140564	rs3812142	6	84141393	C	T	0.322068	-0.0180221	0.0136003	0.18513	0.689972	0.0331567	3.56e-96	-0.0261201	0.0197513	0.18602	0.195993	0.697519	0.87613	20	0.97(0.94 - 1.01)
cg08264122	MAD1L1	7	1882997	rs114748972	7	1858563	A	G	0.0218688	0.127186	0.0565821	0.0245881	-0.897394	0.107571	7.28e-17	-0.141728	0.0653003	0.0299761	0.108683	0.363804	0.750355	20	0.87(0.76 - 0.99)
cg08293102	PYGL	14	51387478	rs2075645	14	51382941	C	T	0.132207	0.0296196	0.017885	0.0976987	-0.401662	0.0478983	5.04e-17	-0.0737427	0.0453876	0.10422	0.0368945	0.59386	0.351688	19	0.93(0.85 - 1.02)
cg08314949	RPTOR	17	78851213	rs2589142	17	78844262	A	G	0.245527	-0.00154846	0.0140255	0.91209	-1.09782	0.0321626	2.35e-255	0.00141048	0.0127758	0.91209	0.474607	0.985838	0.384307	20	1.00(0.98 - 1.03)
cg08329754	RPTOR	17	78797015	rs4969246	17	78740579	G	A	0.10835	-0.0108062	0.0214795	0.614898	0.374197	0.0506486	1.49e-13	-0.0288784	0.0575345	0.615716	0.802653	0.924239	0.363294	20	0.97(0.87 - 1.09)
cg08330778	TBX3	12	115122028	rs7965766	12	115200670	G	T	0.083499	-0.00988835	0.0167119	0.554055	-0.313823	0.0519523	1.54e-09	0.0315093	0.0535075	0.555944	0.555944	0.906704	0.128146	10	1.03(0.93 - 1.15)
cg08331313	SPARC	5	151066460	rs115362461	5	151069078	T	C	0.0238569	-0.0172976	0.0341369	0.612356	0.559042	0.0970176	8.3e-09	-0.0309415	0.0612988	0.613724	0.613724	0.923826	0.327044	9	0.97(0.86 - 1.09)
cg08335767	HMGA1	6	34206495	rs61175078	6	34223443	A	G	0.129225	-0.00171228	0.0177874	0.923311	-0.378246	0.0489725	1.13e-14	0.00452689	0.0470297	0.923317	0.923317	0.987527	0.194989	20	1.00(0.92 - 1.10)
cg08343899	TRPM8	2	234847554	rs17862925	2	234847478	T	C	0.145129	0.0245421	0.0209415	0.241223	0.46205	0.0463385	2.04e-23	0.0531157	0.045635	0.244455	0.691416	0.743819	0.590728	20	1.05(0.96 - 1.15)
cg08363114	RPS9	19	54711292	rs17207321	19	54709443	G	T	0.276342	-0.0229669	0.0132062	0.0820172	0.635721	0.0358278	1.92e-70	-0.0361273	0.0208731	0.0834863	0.255037	0.545854	0.882163	19	0.96(0.93 - 1.00)
cg08391419	STK32C	10	134074234	rs2814192	10	134069725	T	C	0.366799	0.017536	0.0127584	0.169297	-0.317916	0.0336276	3.26e-21	-0.0551592	0.0405533	0.173777	0.173777	0.684262	0.740792	20	0.95(0.87 - 1.02)
cg08397968	DOT1L	19	2214108	rs2074552	19	2214057	C	T	0.332008	0.0197354	0.0125949	0.11713	0.727793	0.0322053	4.48e-113	0.0271168	0.0173472	0.11801	0.0942612	0.616256	0.0392575	20	1.03(0.99 - 1.06)
cg08428486	BRAF	7	140452281	rs62485389	7	140656748	T	C	0.0675944	-0.0153105	0.0262222	0.559304	-0.554777	0.0627563	9.56e-19	0.0275976	0.0473691	0.560159	0.560159	0.907661	0.999486	20	1.03(0.94 - 1.13)
cg08439930	SALL1	16	51185060	rs77214081	16	51193047	G	A	0.0526839	-0.0205103	0.0272591	0.451798	0.990087	0.0757392	4.74e-39	-0.0207157	0.0275776	0.452546	0.585876	0.866516	0.658526	19	0.98(0.93 - 1.03)
cg08444004	HDAC4	2	240086178	rs3828219	2	240086416	T	C	0.402584	-0.0315018	0.012787	0.0137557	1.25555	0.0187091	0	-0.02509	0.0101912	0.0138195	0.131041	0.245741	0.613021	20	0.98(0.96 - 0.99)
cg08447142	YAP1	11	102074864	rs10895272	11	102074614	C	T	0.38171	-0.00143115	0.0129425	0.911951	-0.184582	0.0336412	4.09e-08	0.00775347	0.0701322	0.911969	0.911969	0.985786	0.719246	20	1.01(0.88 - 1.16)
cg08447739	HTRA1	10	124220359	rs72631113	10	124213449	T	C	0.367793	0.0063852	0.0124686	0.608579	0.326244	0.0336333	3.01e-22	0.0195719	0.0382719	0.609078	0.609078	0.921636	0.876489	20	1.02(0.95 - 1.10)
cg08454507	RPTOR	17	78755406	rs4969424	17	78759739	A	C	0.10835	-0.0106898	0.0215335	0.619594	0.767779	0.049995	3.17e-53	-0.013923	0.0280611	0.619776	0.898046	0.92519	0.392323	20	0.99(0.93 - 1.04)
cg08458745	ETS1	11	128422788	rs4262739	11	128421175	A	G	0.431412	-0.00581079	0.0122358	0.634858	0.213638	0.0332487	1.31e-10	-0.0271992	0.0574296	0.635779	0.635779	0.93016	0.793106	16	0.97(0.87 - 1.09)
cg08462360	KDM4A	1	44119109	rs613976	1	44119997	A	T	0.450298	-0.0180236	0.0122899	0.142502	0.221876	0.0325958	9.97e-12	-0.0812327	0.0566618	0.151675	0.151675	0.661031	0.349856	20	0.92(0.83 - 1.03)
cg08465311	MAD1L1	7	2135161	rs73039236	7	2190710	C	G	0.0328032	0.0836271	0.0388516	0.03136	-3.03216	0.0630435	0	-0.0275801	0.012826	0.0315297	0.419835	0.37207	0.614497	20	0.97(0.95 - 1.00)
cg08471713	MEOX1	17	41738893	rs66663803	17	41735301	G	A	0.0854871	-0.0237141	0.0184293	0.198178	1.88768	0.0348903	0	-0.0125626	0.00976572	0.198305	0.820397	0.707325	0.246779	20	0.99(0.97 - 1.01)
cg08485187	DNMT3A	2	25500046	rs57976122	2	25506107	T	C	0.349901	0.041404	0.0130901	0.00156152	0.299696	0.0352096	1.71e-17	0.138153	0.0465962	0.00302774	0.00302774	0.0876776	0.032039	20	1.15(1.05 - 1.26)
cg08485649	STK32C	10	134043654	rs10870273	10	134046136	A	G	0.247515	0.0120577	0.0138901	0.385351	0.696175	0.035673	8.11e-85	0.0173199	0.0199718	0.385821	0.125751	0.83953	0.157746	20	1.02(0.98 - 1.06)
cg08493265	MUC4	3	195539297	rs842457	3	195537400	A	G	0.374751	-0.00508647	0.0128155	0.691441	0.331353	0.0319938	3.9e-25	-0.0153506	0.0387047	0.691656	0.851713	0.946489	0.433887	20	0.98(0.91 - 1.06)
cg08493294	DNMT3A	2	25500416	rs56089703	2	25500289	A	T	0.350895	0.0425399	0.0131721	0.00123987	0.244252	0.0336303	3.79e-13	0.174164	0.0590194	0.00316794	0.00316794	0.0898174	0.00191358	14	1.19(1.06 - 1.34)
cg08496123	HAS1	19	52225777	rs1551156	19	52230483	T	G	0.294235	0.0108207	0.0140811	0.442217	0.195932	0.035919	4.9e-08	0.0552268	0.072577	0.446692	0.446692	0.863946	0.500612	14	1.06(0.92 - 1.22)
cg08506841	EIF4G2	11	10830655	rs1967145	11	10832671	A	G	0.393638	-0.0157872	0.0125512	0.208455	-0.624507	0.030859	4.58e-91	0.0252795	0.0201366	0.209333	0.564182	0.717715	0.505027	20	1.03(0.99 - 1.07)
cg08508761	FLT1	13	28930547	rs9513091	13	28940751	C	T	0.364811	0.0117069	0.0125631	0.351415	-0.20967	0.034325	1.01e-09	-0.0558349	0.0606116	0.356951	0.356951	0.823309	0.660661	13	0.95(0.84 - 1.06)
cg08521684	MUC4	3	195488725	rs77022840	3	195545556	C	A	0.183897	0.0178336	0.017903	0.31919	0.337739	0.0415166	4.12e-16	0.0528029	0.0534043	0.322791	0.587255	0.802528	0.435471	20	1.05(0.95 - 1.17)
cg08530484	NHEJ1	2	220024606	rs6735637	2	220003241	T	A	0.357853	-0.0200812	0.0132886	0.130748	-0.318963	0.0333888	1.26e-21	0.0629577	0.0421799	0.135542	0.135542	0.641302	0.189464	20	1.06(0.98 - 1.16)
cg08535361	NTN4	12	96177524	rs10777732	12	96163738	T	C	0.182903	0.0180613	0.0150836	0.231146	-0.336073	0.0436467	1.36e-14	-0.0537422	0.0454214	0.236733	0.236733	0.738367	0.553818	20	0.95(0.87 - 1.04)
cg08535600	OXTR	3	8810980	rs62243375	3	8810462	T	C	0.16004	0.00390253	0.0147909	0.791898	0.31314	0.0489259	1.55e-10	0.0124626	0.0472742	0.792071	0.792071	0.968037	0.248441	20	1.01(0.92 - 1.11)
cg08541297	IGFBP3	7	45962236	rs56658549	7	47142268	T	A	0.270378	-0.0146922	0.0134969	0.276348	-0.243777	0.0352911	4.93e-12	0.0602691	0.0560491	0.282245	0.559518	0.771436	0.506753	20	1.06(0.95 - 1.19)
cg08550588	DDAH2	6	31696063	rs116685461	6	31315512	A	G	0.130219	0.343113	0.0152653	7.02e-112	-0.30356	0.05329	1.22e-08	-1.1303	0.204697	3.36e-08	3.36e-08	3.2e-06	3.87e-06	20	0.32(0.22 - 0.48)
cg08551333	MAD1L1	7	1894025	rs6951956	7	1934131	A	G	0.225646	0.00275698	0.0137599	0.841196	-0.461427	0.0398327	4.96e-31	-0.0059749	0.0298248	0.84122	0.259336	0.97728	0.121117	20	0.99(0.94 - 1.05)
cg08557956	RRM1	11	4115526	rs11030918	11	4115487	C	T	0.337972	0.0103697	0.0125148	0.407334	-0.485778	0.0339481	1.91e-46	-0.0213466	0.0258056	0.408118	0.285614	0.846119	0.450196	20	0.98(0.93 - 1.03)
cg08565197	HDAC4	2	240196284	rs56777251	2	240196347	T	C	0.141153	-0.0221543	0.017692	0.210489	0.577551	0.0530157	1.23e-27	-0.038359	0.0308345	0.213489	0.60199	0.720973	0.680111	20	0.96(0.91 - 1.02)
cg08575722	WT1	11	32421845	rs12292557	11	32400350	T	C	0.0258449	-0.131978	0.0792102	0.0956787	0.635574	0.106643	2.53e-09	-0.207652	0.129407	0.108572	0.135919	0.601437	0.172112	7	0.81(0.63 - 1.05)
cg08576598	WNT2	7	116962626	rs35130797	7	117187011	A	G	0.0924453	-0.0182721	0.020627	0.375707	0.579753	0.0610187	2.07e-21	-0.0315171	0.0357333	0.377772	0.219019	0.835532	0.292381	20	0.97(0.90 - 1.04)
cg08583763	HNRNPAB	5	177633050	rs2913816	5	177627170	A	G	0.322068	0.00812456	0.0132268	0.53905	-0.268926	0.0341732	3.56e-15	-0.0302112	0.0493335	0.540282	0.00657671	0.901107	0.213096	20	0.97(0.88 - 1.07)
cg08584377	FSCN1	7	5632269	rs55898948	7	5632136	G	C	0.422465	-0.00353817	0.0125451	0.777916	0.205255	0.0325082	2.72e-10	-0.017238	0.0611807	0.778131	0.778131	0.965987	0.665213	20	0.98(0.87 - 1.11)
cg08604523	MDK	11	46405046	rs150998091	11	46716927	A	G	0.00695825	0.076542	0.0856638	0.371581	-1.10068	0.122918	3.41e-19	-0.0695407	0.0782146	0.373949	0.499843	0.834052	0.962663	10	0.93(0.80 - 1.09)
cg08607108	MAD1L1	7	2109890	rs1107591	7	2041638	A	G	0.398608	-0.00966687	0.0128278	0.451097	0.480618	0.0315	1.46e-52	-0.0201134	0.0267227	0.451648	0.492742	0.866212	0.430458	20	0.98(0.93 - 1.03)
cg08611833	PSMB1	6	170862455	rs79897649	6	170813483	A	T	0.0437376	0.0413837	0.0526368	0.431743	0.729673	0.0880736	1.18e-16	0.0567154	0.0724616	0.433806	0.433806	0.859389	0.035771	3	1.06(0.92 - 1.22)
cg08612138	HDAC4	2	240016411	rs4852019	2	240020622	A	G	0.478131	0.0110333	0.0123218	0.370558	-0.243641	0.032322	4.78e-14	-0.0452851	0.0509292	0.373908	0.373908	0.834043	0.164747	20	0.96(0.86 - 1.06)
cg08619455	TGFB1I1	16	31484417	rs13143	16	31489033	T	C	0.255467	-0.0119127	0.0139025	0.391514	-0.839007	0.0325189	8.73e-147	0.0141986	0.0165793	0.391775	0.396997	0.841716	0.142047	20	1.01(0.98 - 1.05)
cg08622757	MNX1	7	156799393	rs885832	7	156803337	C	G	0.146123	-0.038104	0.0188395	0.0431186	0.37351	0.0480341	7.49e-15	-0.102016	0.0521174	0.0502972	0.0502972	0.452102	0.920409	20	0.90(0.82 - 1.00)
cg08623535	LOX	5	121414267	rs2731647	5	121420426	A	G	0.452286	0.00356852	0.0125609	0.776336	0.344736	0.032502	2.78e-26	0.0103514	0.0364493	0.776414	0.776414	0.965581	0.80618	20	1.01(0.94 - 1.09)
cg08627380	PSMB1	6	170858811	rs9366247	6	170877743	A	G	0.510934	0.00737006	0.0121345	0.543609	0.193107	0.0327816	3.85e-09	0.0381656	0.0631713	0.545736	0.545736	0.903225	0.656345	18	1.04(0.92 - 1.18)
cg08629043	HDAC4	2	240196078	rs56777251	2	240196347	T	C	0.141153	-0.0221543	0.017692	0.210489	0.552767	0.0531844	2.66e-25	-0.0400789	0.0322377	0.213783	0.213783	0.720989	0.789096	20	0.96(0.90 - 1.02)
cg08666668	WNT5A	3	55518383	rs9871060	3	55458562	A	G	0.253479	-0.00355382	0.0149461	0.812055	-0.299093	0.0358613	7.41e-17	0.011882	0.0499918	0.81213	0.211774	0.971773	0.130673	20	1.01(0.92 - 1.12)
cg08688629	KNDC1	10	134972932	rs73399175	10	134947216	T	C	0.166998	-0.0225117	0.0153043	0.141308	0.475885	0.0429726	1.67e-28	-0.0473049	0.0324421	0.144804	0.247234	0.653094	0.177506	20	0.95(0.90 - 1.02)
cg08690876	CYB5R3	22	43040721	rs1109585	22	43040921	C	T	0.49006	-0.00741695	0.0122609	0.545227	-0.617065	0.0309365	1.62e-88	0.0120197	0.0198789	0.545412	0.493864	0.903076	0.565975	20	1.01(0.97 - 1.05)
cg08691422	TP53	17	7588787	rs12944939	17	7580500	T	C	0.0815109	-0.000528646	0.0270391	0.984401	0.511573	0.0694123	1.71e-13	-0.00103337	0.052855	0.984402	0.984402	0.996959	0.276018	20	1.00(0.90 - 1.11)
cg08709879	KIFC1	6	33359098	rs12204193	6	33415307	G	C	0.398608	0.0506514	0.0122639	3.63e-05	-0.25269	0.0343579	1.91e-13	-0.200449	0.0556625	0.000316816	0.000316816	0.0139719	6.28e-07	20	0.82(0.73 - 0.91)
cg08712631	MAD1L1	7	1960676	rs190999143	7	1916079	T	A	0.027833	0.0803157	0.0409602	0.0498997	-1.24197	0.087005	3.15e-46	-0.0646682	0.0332898	0.0520668	0.185216	0.459655	0.257991	20	0.94(0.88 - 1.00)
cg08714407	TP53I3	2	24307071	rs74326069	2	24278544	T	C	0.0656064	-0.0191453	0.0201792	0.342741	1.34734	0.0715956	5.3e-79	-0.0142097	0.0149961	0.343353	0.736766	0.814063	0.691506	20	0.99(0.96 - 1.02)
cg08715877	ANXA5	4	122618117	rs11098635	4	122586056	A	G	0.246521	0.00248531	0.0158709	0.875564	-0.22146	0.0350917	2.77e-10	-0.0112224	0.0716869	0.875602	0.875602	0.980481	0.628689	20	0.99(0.86 - 1.14)
cg08722122	FGFR1	8	38326574	rs75923541	8	38327927	A	G	0.128231	-0.00449654	0.0200296	0.822372	0.455416	0.0531235	1.01e-17	-0.00987347	0.0439959	0.822432	0.784883	0.974398	0.558743	15	0.99(0.91 - 1.08)
cg08754268	RAPGEF4	2	173809244	rs2676506	2	173814815	A	C	0.431412	-0.00971374	0.0125955	0.440584	-0.914926	0.0277367	1.28e-238	0.010617	0.0137705	0.440709	0.522965	0.861608	0.572266	20	1.01(0.98 - 1.04)
cg08756205	TEAD1	11	12703573	rs10765987	11	12705743	T	C	0.420477	-0.0141089	0.0125096	0.259385	-0.426243	0.031521	1.15e-41	0.0331006	0.0294504	0.261037	0.505115	0.757596	0.808451	20	1.03(0.98 - 1.10)
cg08765490	FOXM1	12	2985958	rs10848719	12	2985964	G	A	0.232604	0.00170468	0.0139851	0.902984	-0.828205	0.0373404	5.37e-109	-0.00205828	0.0168863	0.902985	0.442925	0.985059	0.420751	20	1.00(0.97 - 1.03)
cg08768218	DLC1	8	13372483	rs4363195	8	13156257	T	C	0.447316	-0.000658277	0.012279	0.957246	0.313993	0.0322588	2.17e-22	-0.00209647	0.0391066	0.957247	0.425184	0.992896	0.838521	20	1.00(0.92 - 1.08)
cg08783941	DLC1	8	12989686	rs10103017	8	12993815	T	G	0.309145	0.00873202	0.0131299	0.506019	-0.247342	0.0350205	1.63e-12	-0.0353034	0.0533187	0.507895	0.507895	0.890159	0.380828	16	0.97(0.87 - 1.07)
cg08787968	WT1	11	32451777	rs4258351	11	32446135	C	G	0.142147	-0.0390238	0.0220313	0.0765127	0.54645	0.0451125	9.01e-34	-0.0714133	0.0407459	0.0796622	0.0632881	0.536433	0.883144	20	0.93(0.86 - 1.01)
cg08788540	MXD4	4	2249988	rs3811803	4	2250742	C	T	0.170974	0.00045243	0.0175985	0.97949	0.321382	0.0479165	1.98e-11	0.00140776	0.0547593	0.97949	0.97949	0.996724	0.975802	20	1.00(0.90 - 1.11)
cg08796391	MAD1L1	7	2113395	rs3800892	7	2123946	T	C	0.223658	0.00239281	0.0148571	0.87205	0.448217	0.0379211	3.09e-32	0.00533851	0.0331502	0.872062	0.49454	0.98029	0.0197268	20	1.01(0.94 - 1.07)
cg08823240	MAP3K14	17	43388897	rs4792847	17	43383484	A	G	0.475149	0.0219109	0.0122594	0.0738933	0.213068	0.0336932	2.55e-10	0.102835	0.0597913	0.0854504	0.0854504	0.551146	0.208211	7	1.11(0.99 - 1.25)
cg08825699	HDAC4	2	239983929	rs2100172	2	239984178	C	T	0.162028	-0.0134952	0.0171398	0.431071	1.3288	0.0355297	3.97e-306	-0.0101559	0.0129016	0.431173	0.0646239	0.857888	0.060972	20	0.99(0.97 - 1.02)
cg08826264	TRDMT1	10	17243826	rs11254451	10	17233727	G	A	0.151093	0.000410584	0.0159232	0.979429	0.296528	0.042882	4.68e-12	0.00138464	0.0536992	0.979429	0.979429	0.996688	0.550697	9	1.00(0.90 - 1.11)
cg08831277	ANXA5	4	122617747	rs2306417	4	122617718	C	G	0.112326	-0.00888485	0.021147	0.674378	-0.38035	0.0474192	1.05e-15	0.0233597	0.055675	0.674798	0.674798	0.941641	0.54971	20	1.02(0.92 - 1.14)
cg08832227	KCNA1	12	5020693	rs4766311	12	5022438	T	C	0.487078	-0.00736548	0.0123371	0.550495	-0.436074	0.0326049	8.52e-41	0.0168904	0.0283195	0.550891	0.806744	0.904778	0.666386	20	1.02(0.96 - 1.08)
cg08858130	MAD1L1	7	2124459	rs745528	7	2133814	G	A	0.26839	0.00558937	0.0138277	0.686054	-0.32147	0.0357809	2.6e-19	-0.0173869	0.0430575	0.686355	0.53541	0.944851	0.227765	20	0.98(0.90 - 1.07)
cg08867390	STK32C	10	134068305	rs2818400	10	134069131	A	G	0.364811	0.01701	0.0127697	0.182841	-0.821211	0.0312708	5.32e-152	-0.0207133	0.0155698	0.183403	0.112184	0.694566	0.8475	20	0.98(0.95 - 1.01)
cg08881019	LMNA	1	156096178	rs2908712	1	156102100	A	C	0.0646123	-0.0584517	0.0373577	0.117665	0.682866	0.0823142	1.08e-16	-0.0855976	0.0556718	0.124161	0.124161	0.625583	0.846589	7	0.92(0.82 - 1.02)
cg08884395	ESR1	6	152127887	rs76668415	6	152123971	G	A	0.111332	-0.0355761	0.0173359	0.0401538	-0.335487	0.0519535	1.06e-10	0.106043	0.0542205	0.0504915	0.0504915	0.453097	0.710116	15	1.11(1.00 - 1.24)
cg08897044	MAST1	19	12950850	rs6511842	19	12955178	A	G	0.240557	0.0102451	0.0130493	0.432391	-0.320856	0.0370115	4.36e-18	-0.0319305	0.0408367	0.434269	0.434269	0.85942	0.890895	20	0.97(0.89 - 1.05)
cg08899523	FGFR2	10	123244591	rs1896422	10	123210812	G	A	0.481113	-0.0104393	0.0122638	0.394642	-1.25188	0.0173509	0	0.00833887	0.00979695	0.394675	0.142316	0.842516	0.297295	20	1.01(0.99 - 1.03)
cg08922148	CIT	12	120156140	rs278102	12	120156141	A	G	0.284294	-0.00372674	0.0147425	0.800431	-1.2098	0.0261223	0	0.00308045	0.0121861	0.800434	0.599777	0.9699	0.544421	20	1.00(0.98 - 1.03)
cg08939850	RPTOR	17	78800806	rs62069422	17	78801772	G	A	0.183897	0.0050132	0.0171787	0.770419	-0.244018	0.0397133	8.02e-10	-0.0205443	0.0704785	0.770671	0.805872	0.965063	0.899704	12	0.98(0.85 - 1.12)
cg08947915	TACC3	4	1742463	rs798720	4	1698224	C	T	0.183897	-0.0102067	0.020312	0.615319	-0.317349	0.0389866	3.95e-16	0.0321624	0.064127	0.61599	0.183569	0.92427	0.580982	20	1.03(0.91 - 1.17)
cg08965143	TP53I3	2	24308246	rs17046057	2	24295684	C	T	0.0168986	0.0818877	0.0451499	0.0697262	1.93082	0.130801	2.6e-49	0.0424109	0.0235597	0.0718372	0.212947	0.51529	0.951166	20	1.04(1.00 - 1.09)
cg08965212	HDAC4	2	240004872	rs3791373	2	240004838	G	A	0.393638	-0.012347	0.0124756	0.322325	0.406559	0.0320085	5.79e-37	-0.0303695	0.0307788	0.323789	0.323789	0.803251	0.155208	20	0.97(0.91 - 1.03)
cg08968034	GRK4	4	3022836	rs2995803	4	2990864	T	C	0.341948	0.00789022	0.0126333	0.532262	-0.317806	0.0354416	3.05e-19	-0.0248272	0.0398479	0.533253	0.533253	0.898707	0.321618	20	0.98(0.90 - 1.05)
cg08969912	BCL6	3	187456781	rs3774302	3	187458770	A	G	0.0874751	0.0194879	0.0258751	0.451358	-0.328311	0.0556119	3.56e-09	-0.0593581	0.0794516	0.455005	0.455005	0.867355	0.467967	16	0.94(0.81 - 1.10)
cg08972081	RBP1	3	139259435	rs167188	3	139259168	G	A	0.418489	-0.0075671	0.0124302	0.542679	0.376282	0.0326213	8.8e-31	-0.0201102	0.0330802	0.54324	0.269479	0.902028	0.69604	20	0.98(0.92 - 1.05)
cg08999764	KCNJ12	17	21318603	rs8065829	17	21709233	T	C	0.389662	0.00211781	0.013022	0.870807	-0.216777	0.0317546	8.69e-12	-0.00976954	0.060088	0.870843	0.0964843	0.98029	0.189484	20	0.99(0.88 - 1.11)
cg09001356	RPTOR	17	78797061	rs7212390	17	78799793	A	G	0.176938	0.00674445	0.0172136	0.695199	-0.385991	0.040351	1.11e-21	-0.0174731	0.0446333	0.695442	0.847753	0.947216	0.273953	20	0.98(0.90 - 1.07)
cg09009275	XPC	3	14220114	rs2733541	3	14228726	G	A	0.530815	0.022896	0.0122638	0.0619075	0.302788	0.0317685	1.56e-21	0.0756172	0.0412726	0.0669306	0.123942	0.50355	0.67049	20	1.08(0.99 - 1.17)
cg09010156	MVP	16	29836211	rs62056375	16	29857901	A	G	0.128231	0.030039	0.0187832	0.109765	0.306194	0.0456694	2.02e-11	0.0981045	0.0630651	0.119802	0.119802	0.618534	0.470055	20	1.10(0.97 - 1.25)
cg09023840	RPS9	19	54705194	rs3852890	19	54709944	G	A	0.164016	0.0153028	0.0164653	0.352683	-0.514815	0.0405394	5.98e-37	-0.0297249	0.0320685	0.353969	0.353969	0.821633	0.31751	6	0.97(0.91 - 1.03)
cg09053536	TBX3	12	115117551	rs10850417	12	115398464	C	T	0.310139	0.0136561	0.0129201	0.290527	0.2029	0.0339157	2.2e-09	0.0673045	0.0646633	0.297947	0.297947	0.782639	0.384529	20	1.07(0.94 - 1.21)
cg09073701	NOTCH1	9	139426285	rs11145770	9	139427066	T	C	0.361829	-0.0264909	0.0123934	0.0325573	0.877956	0.0280934	2.14e-214	-0.0301734	0.0141492	0.0329643	0.114639	0.379383	0.423349	16	0.97(0.94 - 1.00)
cg09075743	MAD1L1	7	2105368	rs7795126	7	2076626	G	A	0.383698	0.0126226	0.0126919	0.31996	-0.18189	0.0326739	2.59e-08	-0.0693969	0.0708828	0.327561	0.327561	0.806592	0.833387	20	0.93(0.81 - 1.07)
cg09076339	ITPKB	1	226830923	rs77703094	1	226787939	A	G	0.0188867	0.0660243	0.0407382	0.105082	1.74008	0.130413	1.3e-40	0.0379433	0.0235838	0.107644	0.214394	0.599376	0.797291	11	1.04(0.99 - 1.09)
cg09084244	CDK2AP1	12	123757860	rs4553407	12	123750748	G	C	0.332008	-0.00795161	0.0130744	0.543067	1.4227	0.0146652	0	-0.00558908	0.00919001	0.543075	0.295916	0.901987	0.107018	20	0.99(0.98 - 1.01)
cg09093811	KIFC1	6	33359130	rs12204193	6	33415307	G	C	0.398608	0.0506514	0.0122639	3.63e-05	-0.192779	0.0349626	3.51e-08	-0.262743	0.0794839	0.000947676	0.000947676	0.0353366	4.27e-05	13	0.77(0.66 - 0.90)
cg09107438	TIMELESS	12	56819060	rs7312888	12	56828548	G	C	0.454274	-0.0216942	0.0123823	0.0797681	-0.630958	0.0312931	2.08e-90	0.034383	0.0196986	0.0809055	0.0256734	0.539685	0.035367	20	1.03(1.00 - 1.08)
cg09118625	DIRAS3	1	68512971	rs10889724	1	68364893	G	C	0.307157	0.000991781	0.0145056	0.945489	0.241344	0.0370431	7.26e-11	0.00410941	0.0601067	0.945492	0.613457	0.99123	0.775927	20	1.00(0.89 - 1.13)
cg09120722	SORBS2	4	186549051	rs6846237	4	186549581	A	G	0.345924	-0.0128807	0.0127909	0.313925	-1.31532	0.0169121	0	0.00979283	0.00972538	0.313965	0.480872	0.797055	0.964963	20	1.01(0.99 - 1.03)
cg09125779	HOPX	4	57547999	rs7659063	4	57548038	G	T	0.373757	0.00700531	0.0128813	0.586555	0.981734	0.0272453	2.53e-284	0.00713565	0.0131225	0.586597	0.670036	0.915532	0.631992	20	1.01(0.98 - 1.03)
cg09128751	CBS	21	44486205	rs55954044	21	44455606	A	G	0.0924453	0.0031117	0.0234894	0.894611	-0.573397	0.0521313	3.86e-28	-0.00542678	0.0409683	0.894618	0.0698512	0.98354	0.179651	20	0.99(0.92 - 1.08)
cg09149648	MMP9	20	44642370	rs6094239	20	44653549	G	A	0.0467197	0.030669	0.0234576	0.191069	0.472021	0.08242	1.02e-08	0.0649739	0.0509747	0.20244	0.20244	0.711142	0.199653	15	1.07(0.97 - 1.18)
cg09151742	KDM2B	12	122018897	rs10840651	12	122038191	T	C	0.129225	-0.0373126	0.0216843	0.0853017	0.512718	0.0455618	2.23e-29	-0.0727741	0.0427844	0.0889525	0.0889525	0.559875	0.604235	20	0.93(0.86 - 1.01)
cg09155776	HDAC4	2	239984105	rs2100172	2	239984178	C	T	0.162028	-0.0134952	0.0171398	0.431071	1.48461	0.0317594	0	-0.00909008	0.0115466	0.431136	0.0288806	0.857878	0.0598613	20	0.99(0.97 - 1.01)
cg09169014	STK32C	10	134064112	rs7915194	10	134050509	T	C	0.270378	0.0104387	0.0137766	0.448623	-0.35539	0.0362533	1.09e-22	-0.0293725	0.0388804	0.449974	0.270784	0.865296	0.879658	20	0.97(0.90 - 1.05)
cg09174162	MAD1L1	7	2150845	rs3778973	7	2151178	T	C	0.225646	-0.000517911	0.0148447	0.972169	-0.687386	0.0366254	1.38e-78	0.00075345	0.0215959	0.972169	0.463664	0.995756	0.0843984	20	1.00(0.96 - 1.04)
cg09175325	RPTOR	17	78800199	rs62068268	17	78539090	T	C	0.0884692	-0.00936116	0.0245097	0.702508	-0.338741	0.0565102	2.04e-09	0.0276351	0.0725019	0.703082	0.902656	0.948686	0.932444	20	1.03(0.89 - 1.18)
cg09176023	HEPACAM	11	124791601	rs139178836	11	124791601	T	C	0.0159046	0.0141049	0.0451179	0.754567	-4.57224	0.128011	2.1e-279	-0.0030849	0.00986817	0.754576	0.0233667	0.960893	0.406073	20	1.00(0.98 - 1.02)
cg09182189	NADK	1	1709203	rs11260629	1	1705945	T	C	0.301193	0.00549671	0.012995	0.672305	-0.269698	0.0349534	1.2e-14	-0.020381	0.0482559	0.672768	0.672768	0.941564	0.938437	20	0.98(0.89 - 1.08)
cg09188304	CRISPLD2	16	84852691	rs28372679	16	84852696	G	T	0.0626243	0.0101217	0.0235187	0.666928	0.519239	0.0593132	2.06e-18	0.0194933	0.0453492	0.667305	0.481582	0.940368	0.177321	5	1.02(0.93 - 1.11)
cg09230763	MAP3K6	1	27683351	rs6598882	1	27588425	A	T	0.267396	0.024294	0.0133754	0.0693214	0.26012	0.0372274	2.8e-12	0.0933953	0.0531289	0.0787647	0.146311	0.5352	0.492441	20	1.10(0.99 - 1.22)
cg09234973	PAX8	2	113975820	rs144113497	2	113975820	T	C	0.0129225	-0.0638344	0.0780598	0.413493	-0.954503	0.127194	6.18e-14	0.0668771	0.0822647	0.416247	0.416247	0.850399	0.171532	13	1.07(0.91 - 1.26)
cg09240515	EPAS1	2	46605834	rs13424253	2	46616065	A	G	0.450298	-0.00617121	0.0122719	0.615053	-0.206116	0.0326995	2.91e-10	0.0299405	0.0597281	0.616174	0.616174	0.924323	0.843066	20	1.03(0.92 - 1.16)
cg09249682	AHR	7	17338253	rs17347592	7	18445423	C	T	0.0178926	0.0117042	0.0330693	0.723392	0.859266	0.140538	9.71e-10	0.0136212	0.0385499	0.723835	0.723835	0.95386	0.177839	12	1.01(0.94 - 1.09)
cg09250933	PAX8	2	114035619	rs1867763	2	114035923	G	A	0.354871	0.0152134	0.0133264	0.253621	0.412312	0.0346486	1.19e-32	0.0368978	0.0324695	0.255797	0.19045	0.754065	0.335333	20	1.04(0.97 - 1.11)
cg09251764	XAF1	17	6659070	rs955461	17	6658969	C	T	0.45328	0.00182777	0.0123289	0.882145	-0.914764	0.027689	2.39e-239	-0.00199808	0.0134778	0.882146	0.0664125	0.981917	0.769524	20	1.00(0.97 - 1.02)
cg09257092	ITPR2	12	26986805	rs142205629	12	27106070	A	G	0.0298211	0.00663658	0.0242559	0.784387	1.28916	0.0863182	1.95e-50	0.00514799	0.0188185	0.784422	0.985504	0.96732	0.60128	20	1.01(0.97 - 1.04)
cg09262269	LOX	5	121412429	rs840462	5	121418646	A	C	0.420477	0.00572132	0.0124519	0.645894	0.771608	0.0299524	2.42e-146	0.0074148	0.0161402	0.645946	0.762637	0.933976	0.59187	20	1.01(0.98 - 1.04)
cg09265397	NOTCH3	19	15288799	rs4809130	19	15387928	T	C	0.082505	-0.044507	0.0231362	0.0543928	-0.392131	0.0504237	7.44e-15	0.1135	0.0607795	0.0618443	0.0618443	0.48951	0.960597	8	1.12(0.99 - 1.26)
cg09271882	CHD5	1	6214849	rs2311388	1	6212843	C	T	0.299205	-0.00127822	0.0125013	0.918561	-0.263095	0.0366611	7.16e-13	0.0048584	0.0475212	0.918569	0.918569	0.986963	0.912177	20	1.00(0.92 - 1.10)
cg09302474	PIK3R5	17	8869948	rs9891421	17	8880878	G	A	0.0616302	0.0241265	0.0298781	0.41938	0.491026	0.0789754	5.05e-10	0.0491348	0.0613593	0.423263	0.423263	0.853512	0.146813	11	1.05(0.93 - 1.18)
cg09309024	MVP	16	29837267	rs4788187	16	29845685	C	T	0.129225	0.0285373	0.0187004	0.127003	0.597979	0.045447	1.54e-39	0.0477229	0.0314823	0.129553	0.0702174	0.632688	0.302481	20	1.05(0.99 - 1.12)
cg09323728	TP53INP1	8	95962352	rs6987752	8	95966531	C	T	0.459245	-0.0197485	0.0122376	0.10658	0.957928	0.0274795	3.04e-266	-0.0206158	0.0127888	0.106955	0.00499388	0.597848	0.598469	20	0.98(0.96 - 1.00)
cg09329564	ESRRB	14	76842507	rs61979385	14	76839265	T	C	0.252485	-0.020649	0.0141421	0.14426	0.216417	0.0359532	1.75e-09	-0.095413	0.0672415	0.155911	0.155911	0.665048	0.280271	12	0.91(0.80 - 1.04)
cg09369651	ETV6	12	11841125	rs2724631	12	11810846	C	T	0.164016	-0.00370798	0.0177996	0.834981	0.446564	0.0443728	7.98e-24	-0.00830335	0.0398675	0.835015	0.835015	0.976985	0.35226	20	0.99(0.92 - 1.07)
cg09404446	KIFC1	6	33362576	rs7759963	6	33406556	G	A	0.0258449	-0.125669	0.0858965	0.14346	0.721841	0.125895	9.83e-09	-0.174095	0.122809	0.156306	1.68e-05	0.665233	0.0292474	8	0.84(0.66 - 1.07)
cg09406989	CDH1	16	68772469	rs12923775	16	68756450	C	T	0.425447	-0.00686034	0.0124756	0.582387	0.62204	0.0320858	9.98e-84	-0.0110288	0.020064	0.582539	0.448644	0.915532	0.794961	20	0.99(0.95 - 1.03)
cg09418701	PAPSS2	10	89494857	rs4934369	10	89531978	C	T	0.434394	0.00769538	0.0123476	0.533134	0.270331	0.0313658	6.77e-18	0.0284665	0.0457951	0.534201	0.534201	0.898788	0.228558	20	1.03(0.94 - 1.13)
cg09436375	GNMT	6	42928200	rs9471975	6	42919222	T	C	0.411531	-0.01382	0.012265	0.259834	0.752126	0.0310455	1.17e-129	-0.0183746	0.0163247	0.260349	0.815132	0.757175	0.315872	20	0.98(0.95 - 1.01)
cg09488184	KCNJ12	17	21317998	rs12150228	17	21786115	T	G	0.055666	-0.00326569	0.0239138	0.891378	0.457284	0.0536381	1.52e-17	-0.00714149	0.052302	0.891392	0.0725038	0.983231	0.941114	20	0.99(0.90 - 1.10)
cg09516200	RPTOR	17	78735324	rs62069375	17	78741007	C	T	0.377734	0.00314902	0.0124726	0.800674	-0.356731	0.032857	1.85e-27	-0.00882744	0.0349731	0.800727	0.832473	0.970018	0.21296	20	0.99(0.93 - 1.06)
cg09520904	CCND1	11	69462943	rs78334914	11	69253395	T	C	0.0755467	-0.00783291	0.0213432	0.713621	0.469521	0.0620144	3.7e-14	-0.0166828	0.0455108	0.713942	0.713942	0.950865	0.0849133	13	0.98(0.90 - 1.08)
cg09535960	LOXL2	8	23193704	rs11779953	8	23282951	G	A	0.177932	0.0116798	0.0166406	0.48275	-0.230843	0.0406164	1.32e-08	-0.0505963	0.0726338	0.486057	0.486057	0.881617	0.114101	20	0.95(0.82 - 1.10)
cg09538452	GDF15	19	18496756	rs8101249	19	18501830	C	A	0.17495	0.0236732	0.0154392	0.125198	0.258387	0.041434	4.49e-10	0.0916192	0.061532	0.136495	0.136495	0.642288	0.0309605	10	1.10(0.97 - 1.24)
cg09539538	FERMT1	20	6104215	rs59849941	20	6085718	G	A	0.0516899	-0.00222956	0.0305237	0.941771	-1.26429	0.0724507	3.42e-68	0.00176348	0.0241431	0.941772	0.941772	0.990566	0.103664	20	1.00(0.96 - 1.05)
cg09567732	HNRNPAB	5	177631413	rs113488901	5	177644711	A	T	0.0914513	-0.0346084	0.0185963	0.062739	0.345265	0.0507301	1e-11	-0.100237	0.0558383	0.0726323	0.0726323	0.517859	0.334552	13	0.90(0.81 - 1.01)
cg09576143	HTRA1	10	124220367	rs2672592	10	124230750	T	G	0.354871	0.00801507	0.0125366	0.522606	0.285502	0.0335441	1.72e-17	0.0280736	0.0440345	0.523775	0.523775	0.895744	0.813125	20	1.03(0.94 - 1.12)
cg09579561	MXD4	4	2252195	rs192173680	4	2935468	A	G	0.0109344	-0.011599	0.0373598	0.756205	-1.67508	0.145873	1.6e-30	0.00692443	0.0223114	0.756292	0.840479	0.961215	0.896415	20	1.01(0.96 - 1.05)
cg09584591	TGFBI	5	135364349	rs72793188	5	135317819	A	T	0.0685885	0.0281819	0.0209328	0.178205	0.516557	0.0654723	3.03e-15	0.0545572	0.0411095	0.184469	0.184469	0.695618	0.314448	20	1.06(0.97 - 1.14)
cg09592546	RPTOR	17	78652902	rs35542453	17	78687242	G	T	0.0994036	0.0178256	0.024822	0.472673	-1.97443	0.0316508	0	-0.00902823	0.0125726	0.472702	0.391116	0.875995	0.460955	20	0.99(0.97 - 1.02)
cg09592903	RTN4	2	55203963	rs2580765	2	55204028	C	A	0.444334	-0.00235762	0.0123449	0.848542	0.910108	0.0275916	1.33e-238	-0.00259048	0.0135644	0.848544	0.870365	0.978489	0.913592	20	1.00(0.97 - 1.02)
cg09604203	MYBL2	20	42296114	rs6073155	20	42249185	C	A	0.178926	0.0136211	0.0157112	0.38596	-0.215284	0.0362847	2.97e-09	-0.0632703	0.0737539	0.390971	0.390971	0.841373	0.994476	20	0.94(0.81 - 1.08)
cg09624910	NIPA2	15	23035557	rs7179062	15	23001584	C	G	0.472167	0.0328955	0.0127948	0.0101404	-0.236719	0.0328108	5.41e-13	-0.138965	0.0573801	0.0154428	0.0154428	0.262948	NA	NA	0.87(0.78 - 0.97)
cg09625781	RASSF4	10	45488298	rs41306544	10	45479125	T	C	0.0447316	-0.0296859	0.0310831	0.339553	-0.973288	0.0713298	2.17e-42	0.0305006	0.0320143	0.340733	0.340733	0.812642	0.310798	20	1.03(0.97 - 1.10)
cg09642825	FBXO31	16	87416230	rs8052244	16	87402261	G	C	0.502982	-0.00947965	0.0123748	0.44365	0.413891	0.0324899	3.59e-37	-0.0229038	0.0299527	0.444472	0.458196	0.863184	0.281902	20	0.98(0.92 - 1.04)
cg09654471	ITPR1	3	4624132	rs73102493	3	4623946	G	A	0.101392	0.00491625	0.0172801	0.776025	-1.5109	0.0487677	9.55e-211	-0.00325385	0.0114374	0.776034	0.946804	0.965409	0.122517	20	1.00(0.97 - 1.02)
cg09664479	CD82	11	44617598	rs4076854	11	44617749	A	G	0.106362	0.00684446	0.0191537	0.720834	-0.487025	0.0586512	1.01e-16	-0.0140536	0.0393644	0.721082	0.418888	0.953218	0.314185	12	0.99(0.91 - 1.07)
cg09667775	CHD5	1	6170013	rs2311388	1	6212843	C	T	0.299205	-0.00127822	0.0125013	0.918561	0.266018	0.0367264	4.38e-13	-0.00480501	0.0469988	0.918569	0.918569	0.986963	0.62311	20	1.00(0.91 - 1.09)
cg09681977	HDAC4	2	240153103	rs7573680	2	240169077	T	C	0.237575	-0.000668701	0.0160168	0.966698	0.721836	0.0363425	8.67e-88	-0.000926389	0.022189	0.966698	0.106729	0.994694	0.261217	20	1.00(0.96 - 1.04)
cg09684381	DDAH2	6	31697988	rs9267658	6	31845985	T	C	0.104374	-0.173602	0.0184555	5.13e-21	0.444663	0.0440727	6.16e-24	-0.390412	0.0567448	5.98e-12	5.98e-12	9.02e-10	2.25e-10	20	0.68(0.61 - 0.76)
cg09695430	WT1	11	32447944	rs11031788	11	32462642	G	C	0.15507	-0.0243189	0.0164536	0.1394	0.413127	0.0493816	5.96e-17	-0.0588655	0.0404438	0.145534	0.145534	0.654341	0.119674	20	0.94(0.87 - 1.02)
cg09696044	RBM38	20	55968294	rs1555276	20	55969276	G	A	0.362823	0.000781514	0.0133141	0.953192	-0.313755	0.0341644	4.17e-20	-0.00249084	0.0424355	0.953193	0.880574	0.992252	0.973937	20	1.00(0.92 - 1.08)
cg09703963	IRF7	11	616879	rs936469	11	606749	A	G	0.214712	-0.0490742	0.0167389	0.00337062	-0.840517	0.0348082	8.01e-129	0.0583857	0.0200613	0.00360997	0.0616251	0.0979963	0.606257	20	1.06(1.02 - 1.10)
cg09711214	TEAD1	11	12924825	rs61878799	11	12924555	G	T	0.0497018	0.00251486	0.027518	0.927183	-1.14525	0.0775959	2.69e-49	-0.0021959	0.0240284	0.927184	0.927184	0.988364	0.710611	12	1.00(0.95 - 1.05)
cg09732335	MAP3K5	6	136968539	rs2076260	6	136977568	C	T	0.170974	0.00452711	0.016743	0.786862	0.491884	0.044736	4.03e-28	0.00920362	0.0340488	0.786925	0.752277	0.967423	0.879517	9	1.01(0.94 - 1.08)
cg09752223	NOTCH3	19	15281200	rs7249331	19	15266863	C	T	0.241551	0.0260818	0.0154208	0.0907721	0.276743	0.0380801	3.66e-13	0.0942455	0.0572116	0.0994932	0.0994932	0.584403	0.785203	17	1.10(0.98 - 1.23)
cg09776772	MAD1L1	7	2150534	rs6461158	7	2153541	A	G	0.228628	-0.000480458	0.0148466	0.974184	-0.48561	0.0380298	2.44e-37	0.00098939	0.0305732	0.974184	0.33724	0.996215	0.0856112	20	1.00(0.94 - 1.06)
cg09788693	CD34	1	208063733	rs2745953	1	208062973	T	A	0.318091	-0.00959001	0.0149625	0.521564	0.234802	0.0348837	1.69e-11	-0.040843	0.0640122	0.523441	0.523441	0.895662	0.948754	20	0.96(0.85 - 1.09)
cg09792463	FOXO1	13	41189240	rs9549251	13	41228650	G	A	0.324056	0.0193192	0.0127336	0.12922	-0.430926	0.0346236	1.47e-35	-0.0448319	0.0297682	0.132058	0.132058	0.635629	0.512973	20	0.96(0.90 - 1.01)
cg09794615	RPTOR	17	78895206	rs9915393	17	78915828	G	C	0.291252	0.0184432	0.0135023	0.171961	0.387501	0.0368358	7.01e-26	0.0475952	0.035137	0.175558	0.273366	0.686561	0.0654746	20	1.05(0.98 - 1.12)
cg09796270	SREBF1	17	17721594	rs4925114	17	17711270	A	G	0.402584	-0.00891881	0.0128642	0.488118	0.221816	0.0332413	2.51e-11	-0.0402082	0.0583071	0.49045	0.49045	0.884199	0.205246	20	0.96(0.86 - 1.08)
cg09798467	TRPM8	2	234832209	rs12988953	2	234826661	G	C	0.0994036	-0.0126178	0.0254634	0.620228	0.337875	0.0527783	1.54e-10	-0.0373445	0.0755887	0.621271	0.621271	0.925779	0.988917	20	0.96(0.83 - 1.12)
cg09799039	HDAC4	2	240213875	rs7594398	2	240250456	T	C	0.0805169	-0.00894154	0.0262862	0.733735	-0.596429	0.0672464	7.36e-19	0.0149918	0.0441051	0.733923	0.733923	0.956838	0.563041	20	1.02(0.93 - 1.11)
cg09803959	RPTOR	17	78865514	rs11868966	17	78865999	C	A	0.152087	-0.0173273	0.0167702	0.301501	0.99959	0.0404907	1.48e-134	-0.0173344	0.0167918	0.301924	0.640688	0.785921	0.431863	20	0.98(0.95 - 1.02)
cg09820865	FGFR2	10	123258563	rs55896038	10	123207298	T	C	0.508946	0.00957408	0.0122748	0.435403	-0.277811	0.0316928	1.86e-18	-0.0344626	0.0443586	0.437213	0.437213	0.85994	0.335367	20	0.97(0.89 - 1.05)
cg09827249	VENTX	10	135051256	rs2980709	10	135047809	A	G	0.45328	0.00901911	0.0124764	0.469745	0.425299	0.0323836	2.13e-39	0.0212065	0.02938	0.470417	0.334091	0.874702	0.509373	20	1.02(0.96 - 1.08)
cg09831614	MAD1L1	7	1896739	rs4721164	7	1932629	G	C	0.232604	0.000205346	0.0137265	0.988064	-0.261936	0.0405344	1.03e-10	-0.000783955	0.0524042	0.988064	0.988064	0.99773	0.387294	20	1.00(0.90 - 1.11)
cg09852209	ITPK1	14	93580037	rs960513	14	93616848	C	T	0.348907	0.00721328	0.0129267	0.576835	-0.208145	0.0337957	7.32e-10	-0.0346551	0.0623587	0.57839	0.57839	0.91406	0.147937	12	0.97(0.85 - 1.09)
cg09863630	MEIS2	15	37189299	rs2647676	15	36035618	A	G	0.209742	-0.0103313	0.0174147	0.553013	0.232174	0.041493	2.2e-08	-0.044498	0.0754274	0.555227	0.555227	0.906366	0.580109	15	0.96(0.83 - 1.11)
cg09864671	DIDO1	20	61565484	rs1079075	20	61554029	A	G	0.197813	0.0326372	0.0188104	0.0827299	-1.66917	0.019315	0	-0.019553	0.0112716	0.0827919	0.101103	0.544009	0.798793	20	0.98(0.96 - 1.00)
cg09886946	KL	13	33590048	rs397703	13	33587329	C	T	0.189861	0.0175787	0.0149668	0.24019	0.24015	0.0408655	4.19e-09	0.0731989	0.0635553	0.24943	0.24943	0.749133	0.566178	6	1.08(0.95 - 1.22)
cg09904051	POU5F1	6	31139796	rs35303934	6	31234222	A	G	0.125249	0.0166475	0.0148262	0.261504	-0.638743	0.0510652	6.72e-36	-0.0260629	0.0233049	0.263419	8.94e-21	0.759729	1.07e-25	20	0.97(0.93 - 1.02)
cg09929238	RPTOR	17	78560916	rs9897453	17	78634300	G	A	0.250497	-0.00675423	0.0130292	0.604185	0.42325	0.037364	9.57e-30	-0.015958	0.0308159	0.604563	0.77969	0.920876	0.199787	20	0.98(0.93 - 1.05)
cg09935045	PRKAA2	1	57111199	rs11804779	1	57138237	G	T	0.467197	0.00256485	0.0123105	0.834958	-0.579915	0.0317672	1.88e-74	-0.0044228	0.0212295	0.834969	0.544224	0.976985	0.949496	20	1.00(0.96 - 1.04)
cg09936839	SIRT6	19	4181854	rs350843	19	4177331	A	C	0.128231	0.00332018	0.0180019	0.853672	-0.443137	0.0498838	6.49e-19	-0.00749245	0.0406326	0.853703	0.853703	0.978919	0.209862	8	0.99(0.92 - 1.07)
cg09939079	YEATS4	12	69753248	rs2617835	12	69753420	C	A	0.506958	0.000229733	0.0125833	0.985434	-0.595416	0.0311504	1.92e-81	-0.000385836	0.0211336	0.985434	0.525877	0.997244	0.566934	20	1.00(0.96 - 1.04)
cg09964873	LY6D	8	143868136	rs45552839	8	143903181	A	G	0.369781	-0.0188049	0.0130403	0.149285	0.177431	0.0323895	4.3e-08	-0.105984	0.0759989	0.163152	0.163152	0.673845	0.651191	20	0.90(0.77 - 1.04)
cg09967633	CRISPLD2	16	84918794	rs4783098	16	84926538	T	C	0.214712	0.00985012	0.015785	0.532616	0.440149	0.0402222	7.18e-28	0.0223791	0.0359211	0.533281	0.502139	0.898707	0.139529	20	1.02(0.95 - 1.10)
cg09974304	UBE2I	16	1374749	rs8063	16	1374818	A	G	0.285288	-0.00785156	0.0135132	0.561221	-0.577493	0.0343559	2.09e-63	0.013596	0.0234138	0.561455	0.917516	0.908036	0.413733	20	1.01(0.97 - 1.06)
cg09977718	RPTOR	17	78854273	rs2016817	17	78859004	T	C	0.252485	-0.0234628	0.0147962	0.1128	-0.734158	0.0337454	6.09e-105	0.0319588	0.0202074	0.113755	0.205098	0.609623	0.449935	20	1.03(0.99 - 1.07)
cg09979641	KNDC1	10	135021100	rs9419027	10	135023600	C	T	0.428429	-8.67e-05	0.0124226	0.994432	0.475883	0.0317426	8.29e-51	-0.000182166	0.0261043	0.994432	0.994432	0.998826	0.821477	20	1.00(0.95 - 1.05)
cg09980403	MAST1	19	12975529	rs1985646	19	12974996	C	T	0.291252	0.0106262	0.0128885	0.409672	0.377486	0.0349167	3.05e-27	0.0281499	0.0342422	0.411029	0.168688	0.847437	0.444447	20	1.03(0.96 - 1.10)
cg09985560	KIFC1	6	33358866	rs12204193	6	33415307	G	C	0.398608	0.0506514	0.0122639	3.63e-05	0.289309	0.0349175	1.18e-16	0.175077	0.0473649	0.000218726	0.000218726	0.010159	4.29e-07	20	1.19(1.09 - 1.31)
cg10006442	DIDO1	20	61518970	rs1056984	20	61519042	C	T	0.298211	0.00673229	0.0132585	0.611614	0.518216	0.0325425	4.3e-57	0.0129913	0.0255979	0.611794	0.179759	0.922906	0.627376	20	1.01(0.96 - 1.07)
cg10030633	MAD1L1	7	2121155	rs1558461	7	2121156	A	G	0.10835	0.0332838	0.0235993	0.15843	-1.9202	0.0203748	0	-0.0173335	0.0122914	0.158476	0.807172	0.667407	0.140723	20	0.98(0.96 - 1.01)
cg10035831	RPTOR	17	78865087	rs11868966	17	78865999	C	A	0.152087	-0.0173273	0.0167702	0.301501	0.982844	0.0412163	1.11e-125	-0.0176298	0.0170789	0.301955	0.3344	0.785965	0.157081	20	0.98(0.95 - 1.02)
cg10037905	ITPR2	12	26986999	rs11048710	12	26986198	G	A	0.199801	-0.010233	0.0165762	0.537017	-0.226799	0.0395276	9.59e-09	0.0451192	0.0735093	0.539355	0.539355	0.900935	0.27172	20	1.05(0.91 - 1.21)
cg10038867	RAP1GAP	1	21982511	rs61776007	1	21989973	T	C	0.10835	0.0158421	0.0154319	0.304618	-0.563667	0.0492531	2.51e-30	-0.0281054	0.0274876	0.306556	0.14315	0.790286	0.128961	20	0.97(0.92 - 1.03)
cg10040594	ITPK1	14	93556554	rs55997915	14	93556554	T	C	0.119284	0.0150182	0.0187792	0.42387	-1.55138	0.0352492	0	-0.00968055	0.0121068	0.423947	0.198066	0.853966	0.627058	20	0.99(0.97 - 1.01)
cg10056627	GNMT	6	42928773	rs6940837	6	42924969	A	G	0.454274	-0.00375146	0.0123283	0.760902	-0.366988	0.0317041	5.49e-31	0.0102223	0.0336048	0.760982	0.760982	0.962592	0.16423	20	1.01(0.95 - 1.08)
cg10064892	CRISPLD2	16	84860766	rs8055796	16	84867173	C	T	0.28827	0.00712339	0.0142585	0.617364	-0.425527	0.0360807	4.2e-32	-0.0167402	0.0335379	0.61768	0.0309625	0.924683	0.166397	20	0.98(0.92 - 1.05)
cg10068464	PAX8	2	114036953	rs76194198	2	114036954	A	G	0.0357853	0.00371548	0.0242651	0.878303	-3.31368	0.0820287	0	-0.00112125	0.00732275	0.878304	0.881374	0.981074	0.627206	20	1.00(0.98 - 1.01)
cg10073091	DHCR24	1	55352301	rs12733906	1	55373383	T	A	0.429423	-0.00460354	0.0128212	0.719553	0.288039	0.0322056	3.76e-19	-0.0159824	0.0445479	0.719769	0.809881	0.953081	0.351286	20	0.98(0.90 - 1.07)
cg10077746	DUSP6	12	89743788	rs112571851	12	89739590	A	G	0.028827	-0.00633737	0.0296044	0.830494	-0.549703	0.0800413	6.52e-12	0.0115287	0.0538814	0.830575	0.830575	0.975473	0.345405	12	1.01(0.91 - 1.12)
cg10084213	STK32C	10	134058796	rs73383241	10	134070776	T	C	0.0536779	-0.0244394	0.0343183	0.476379	-0.591953	0.0780255	3.28e-14	0.0412861	0.0582296	0.478311	0.478311	0.878528	0.332972	5	1.04(0.93 - 1.17)
cg10122452	SMARCB1	22	24128767	rs738799	22	24158265	C	G	0.366799	0.00039741	0.0123584	0.974347	0.744656	0.0308141	5.05e-129	0.000533682	0.0165961	0.974347	0.6284	0.996215	0.287831	20	1.00(0.97 - 1.03)
cg10124993	CDCA4	14	105478712	rs10162501	14	105486749	G	A	0.329026	0.00747399	0.0127386	0.557392	-0.22047	0.0359582	8.72e-10	-0.0339003	0.0580433	0.559185	0.559185	0.907441	0.371029	20	0.97(0.86 - 1.08)
cg10130564	TAGLN	11	117069849	rs171052	11	117081763	G	C	0.261431	-0.0177641	0.0134495	0.186568	-1.00691	0.0334313	2.74e-199	0.0176421	0.01337	0.186991	0.176438	0.697973	0.197822	20	1.02(0.99 - 1.04)
cg10136216	PDGFB	22	39623664	rs4416326	22	39623725	T	C	0.214712	0.00855519	0.0137088	0.532585	-0.390915	0.0382734	1.72e-24	-0.021885	0.0351339	0.533348	0.555392	0.898707	0.0409226	20	0.98(0.91 - 1.05)
cg10138044	HDAC4	2	240003505	rs3791369	2	240000518	A	C	0.287276	-0.0115832	0.0130374	0.374294	0.221987	0.0342272	8.83e-11	-0.0521797	0.059279	0.37873	0.37873	0.835957	0.661209	9	0.95(0.85 - 1.07)
cg10140583	LY6D	8	143868110	rs77108273	8	143879881	G	C	0.0457256	-0.0191556	0.0293428	0.513872	-0.888717	0.0730086	4.34e-34	0.0215542	0.0330645	0.514476	0.207467	0.893427	0.337212	20	1.02(0.96 - 1.09)
cg10140906	CPEB1	15	83240578	rs150108673	15	83401765	A	G	0.0109344	0.0203686	0.0543151	0.707654	1.68137	0.125835	1.01e-40	0.0121143	0.0323167	0.707764	0.441091	0.949755	0.519223	20	1.01(0.95 - 1.08)
cg10141789	CUX1	7	101807411	rs451352	7	101807338	A	T	0.445328	-0.00692711	0.0125524	0.581047	0.408565	0.0325132	3.24e-36	-0.0169547	0.0307527	0.581412	0.85007	0.915237	0.635973	20	0.98(0.93 - 1.04)
cg10154880	TRRAP	7	98603502	rs17720576	7	98616657	A	G	0.0864811	-0.0199174	0.0236209	0.39911	0.489588	0.0591201	1.22e-16	-0.0406819	0.0484959	0.40154	0.40154	0.843292	0.113234	20	0.96(0.87 - 1.06)
cg10159432	KNDC1	10	134975828	rs7083196	10	134954751	C	T	0.440358	-0.00295127	0.0124744	0.812978	-0.243535	0.0338967	6.74e-13	0.0121185	0.05125	0.813077	0.766846	0.97195	0.298882	20	1.01(0.92 - 1.12)
cg10187927	TGFBI	5	135364060	rs72793188	5	135317819	A	T	0.0685885	0.0281819	0.0209328	0.178205	0.845264	0.0647232	5.6e-39	0.0333409	0.024896	0.180504	0.0092618	0.691483	0.22467	20	1.03(0.98 - 1.09)
cg10191494	MCAM	11	119181669	rs2510146	11	119181674	G	C	0.314115	0.00126517	0.0130841	0.922968	-0.853391	0.0312405	2.68e-164	-0.00148252	0.015332	0.922969	0.221604	0.987513	0.0133015	20	1.00(0.97 - 1.03)
cg10196802	GGCT	7	30544469	rs137972357	7	28588245	G	A	0.00497018	-0.0201996	0.0636557	0.750996	0.940835	0.147041	1.57e-10	-0.0214699	0.0677419	0.751292	0.751292	0.960312	0.321937	4	0.98(0.86 - 1.12)
cg10217713	KNDC1	10	135015587	rs4838698	10	134947643	G	A	0.331014	-0.00985204	0.0130963	0.451885	0.340489	0.0337959	7.14e-24	-0.0289349	0.0385702	0.453141	0.652485	0.866732	0.400245	20	0.97(0.90 - 1.05)
cg10226744	ATXN10	22	46068542	rs138158	22	46119433	A	G	0.347913	-0.00219219	0.0126981	0.862935	-0.260323	0.033014	3.14e-15	0.00842104	0.0487899	0.862967	0.862967	0.979959	0.0679245	20	1.01(0.92 - 1.11)
cg10233654	DUSP6	12	89744621	rs770081	12	89765885	G	A	0.115308	0.00750042	0.0196055	0.702041	-0.287657	0.0501364	9.61e-09	-0.0260742	0.0683072	0.702669	0.702669	0.948474	0.417696	12	0.97(0.85 - 1.11)
cg10237854	MUC4	3	195539463	rs2550255	3	195531788	C	T	0.377734	-0.0054262	0.0127878	0.671328	0.345188	0.0324216	1.8e-26	-0.0157195	0.0370753	0.671573	0.435528	0.941187	0.506702	20	0.98(0.92 - 1.06)
cg10242541	ESRRB	14	76842254	rs61979390	14	76858983	C	T	0.17495	-0.0241797	0.0163336	0.138776	0.402913	0.0422232	1.39e-21	-0.0600123	0.0410237	0.143504	0.143504	0.651848	0.869379	20	0.94(0.87 - 1.02)
cg10244666	WT1	11	32421808	rs10835901	11	32426953	G	C	0.233598	-0.0185728	0.0153044	0.224916	-0.367288	0.0400712	4.91e-20	0.0505674	0.0420323	0.228953	0.134766	0.733719	0.315466	20	1.05(0.97 - 1.14)
cg10280007	FGFR2	10	123313831	rs193134459	10	123313832	A	G	0.00497018	-0.0161713	0.100647	0.872351	-3.89897	0.197209	5.31e-87	0.00414758	0.0258146	0.872355	0.184729	0.980315	0.251343	7	1.00(0.95 - 1.06)
cg10281768	RPTOR	17	78720226	rs10468603	17	78650932	C	T	0.410537	0.00530537	0.0125668	0.672898	-0.261039	0.0336464	8.61e-15	-0.020324	0.0482127	0.673354	0.522513	0.941583	0.478845	20	0.98(0.89 - 1.08)
cg10343442	TFG	3	100428642	rs7647125	3	100191327	G	A	0.0337972	0.0914592	0.0858519	0.286734	0.676236	0.112041	1.58e-09	0.135247	0.128918	0.294133	0.294133	0.779676	NA	NA	1.14(0.89 - 1.47)
cg10347246	MAP2K3	17	21193716	rs77152609	17	21125390	G	A	0.0318091	-0.0593297	0.0474469	0.211137	-1.65782	0.115458	9.42e-47	0.0357879	0.0287285	0.212864	0.601832	0.720518	0.305696	10	1.04(0.98 - 1.10)
cg10349685	DLC1	8	13372491	rs4831898	8	13074195	T	A	0.345924	-0.013798	0.0127053	0.277477	0.202349	0.0336709	1.86e-09	-0.0681891	0.063806	0.285208	0.285208	0.773118	0.588214	20	0.93(0.82 - 1.06)
cg10350689	CXCL1	4	74735924	rs4074	4	74736144	A	G	0.345924	-0.00358116	0.0127585	0.77895	0.184025	0.0330789	2.65e-08	-0.0194602	0.0694185	0.779223	0.779223	0.966265	0.987269	13	0.98(0.86 - 1.12)
cg10359006	ARRB1	11	75058879	rs598062	11	75104554	G	A	0.274354	-0.0188058	0.0153207	0.219643	-0.213555	0.0350866	1.15e-09	0.0880607	0.0731856	0.228879	0.228879	0.733625	0.837973	20	1.09(0.95 - 1.26)
cg10360139	MAD1L1	7	1886902	rs4449693	7	1884630	C	G	0.352883	-0.0144371	0.0136307	0.289527	-0.439836	0.0311654	3.16e-45	0.0328239	0.0310776	0.290881	0.290881	0.777254	0.918906	20	1.03(0.97 - 1.10)
cg10362842	FGFR2	10	123353578	rs1896422	10	123210812	G	A	0.481113	-0.0104393	0.0122638	0.394642	0.210102	0.0321326	6.21e-11	-0.0496868	0.0588632	0.39861	0.39861	0.842954	0.385533	16	0.95(0.85 - 1.07)
cg10374499	CD82	11	44601397	rs55954253	11	44601286	A	G	0.219682	0.0040437	0.014134	0.774804	0.35714	0.0383285	1.19e-20	0.0113225	0.0395942	0.774907	0.875743	0.965253	0.367938	20	1.01(0.94 - 1.09)
cg10377144	PAPSS2	10	89419177	rs2180968	10	89418730	A	C	0.364811	0.0158283	0.0131713	0.229469	-0.750092	0.0297258	1.71e-140	-0.0211018	0.0175795	0.229997	0.891401	0.734289	0.530622	20	0.98(0.95 - 1.01)
cg10385390	PARK7	1	8022505	rs75353960	1	7953453	T	C	0.122266	-0.035275	0.014515	0.0150886	-0.39314	0.0481475	3.21e-16	0.0897263	0.0385213	0.019845	0.062285	0.29849	0.660064	20	1.09(1.01 - 1.18)
cg10400825	NF2	22	29999397	rs5763304	22	29930064	C	T	0.482107	0.0123619	0.0123323	0.31615	-0.205773	0.0308598	2.59e-11	-0.0600753	0.0606049	0.321558	0.321558	0.801879	0.136037	20	0.94(0.84 - 1.06)
cg10411510	AHR	7	17337427	rs79071131	7	17446445	A	G	0.0149105	-0.0367387	0.0529813	0.488041	-0.603643	0.0984122	8.58e-10	0.0608616	0.0883283	0.490799	0.490799	0.884199	0.484497	17	1.06(0.89 - 1.26)
cg10433327	NEDD4	15	56209506	rs7175317	15	56214511	C	T	0.154076	0.0144385	0.0189654	0.446474	-0.333661	0.0501097	2.76e-11	-0.043273	0.0572107	0.449422	0.449422	0.865031	0.742838	20	0.96(0.86 - 1.07)
cg10441070	ESR1	6	152126250	rs488133	6	152125444	T	C	0.326044	-0.0117161	0.0134302	0.383007	-0.212683	0.0342728	5.45e-10	0.0550871	0.0637674	0.387656	0.387656	0.840289	0.094542	14	1.06(0.93 - 1.20)
cg10442157	SYT7	11	61284134	rs77182865	11	61257596	C	T	0.00795229	0.112311	0.0985662	0.254517	1.27696	0.167405	2.38e-14	0.0879516	0.0780443	0.259766	0.259766	0.756724	0.168464	9	1.09(0.94 - 1.27)
cg10443148	ENO1	1	8922612	rs10864368	1	8918313	T	C	0.478131	-0.00224395	0.0122362	0.854495	0.588235	0.0312178	3.36e-79	-0.00381472	0.0208025	0.854502	0.743119	0.978919	0.319021	20	1.00(0.96 - 1.04)
cg10444486	CRISPLD2	16	84867103	rs4782663	16	84868704	A	T	0.107356	-0.0160297	0.0221057	0.468367	-0.701697	0.0530674	6.48e-40	0.0228442	0.0315505	0.469035	0.242647	0.87414	0.426969	20	1.02(0.96 - 1.09)
cg10445988	MAD1L1	7	2144559	rs73048980	7	2117780	A	G	0.0328032	0.0779808	0.038854	0.0447474	1.05703	0.0851113	2.05e-35	0.0737735	0.0372346	0.0475558	0.130109	0.443344	0.882561	20	1.08(1.00 - 1.16)
cg10459717	NSUN2	5	6633577	rs114952812	5	5930143	T	C	0.00497018	-0.184792	0.114996	0.108067	2.3405	0.181182	3.57e-38	-0.078954	0.0495117	0.11079	0.11079	0.604724	0.314185	10	0.92(0.84 - 1.02)
cg10474881	MARCKS	6	114181686	rs9387181	6	114200750	A	T	0.39662	0.00863534	0.0122151	0.479604	-0.449715	0.0319765	6.33e-45	-0.0192018	0.0271961	0.480158	0.620798	0.879199	0.755406	20	0.98(0.93 - 1.03)
cg10480329	CENPA	2	27011850	rs11692689	2	27013618	C	T	0.333996	0.0051213	0.0131929	0.697878	0.269292	0.03375	1.47e-15	0.0190176	0.0490489	0.698218	0.698218	0.947557	0.0224813	20	1.02(0.93 - 1.12)
cg10490202	RPTOR	17	78867631	rs12937510	17	78854496	T	C	0.242545	-0.0219252	0.0150031	0.143912	-0.541829	0.0357525	7.02e-52	0.0404651	0.0278181	0.145771	0.249357	0.65455	0.0399485	20	1.04(0.99 - 1.10)
cg10502957	CDK2AP1	12	123757070	rs7485967	12	123818184	C	T	0.0506958	-0.101524	0.0383148	0.00805553	-0.55178	0.0953236	7.1e-09	0.183994	0.076368	0.015983	0.015983	0.267459	0.0101619	18	1.20(1.03 - 1.40)
cg10507988	EPAS1	2	46593271	rs2346176	2	46593299	C	T	0.399602	0.00022175	0.0124682	0.98581	-0.277438	0.0320951	5.42e-18	-0.000799279	0.0449407	0.98581	0.98581	0.997344	0.679064	20	1.00(0.91 - 1.09)
cg10513437	NPM1	5	170814177	rs62383977	5	170841747	T	C	0.353877	-0.00265214	0.0127244	0.834894	-0.298258	0.0349162	1.32e-17	0.00889211	0.0426751	0.834942	0.834942	0.976985	0.318961	20	1.01(0.93 - 1.10)
cg10515131	BCL11B	14	99708008	rs12895055	14	99712794	T	C	0.44831	-0.00919683	0.0123948	0.458093	0.401291	0.0320858	6.85e-36	-0.0229181	0.0309416	0.458882	0.458882	0.869205	0.00550783	20	0.98(0.92 - 1.04)
cg10537555	CHD5	1	6209266	rs9435104	1	6207895	T	C	0.306163	-0.000831739	0.0124815	0.94687	0.488381	0.0358754	3.34e-42	-0.00170306	0.0255572	0.946871	0.398194	0.991347	0.933917	20	1.00(0.95 - 1.05)
cg10547205	EHMT2	6	31854520	rs142576462	6	31853858	T	C	0.0417495	-0.434608	0.100935	1.66e-05	-1.23873	0.0641022	3.36e-83	0.350851	0.0834812	2.64e-05	5.13e-11	0.00157955	0.000382045	20	1.42(1.21 - 1.67)
cg10564498	AXL	19	41724653	rs1709138	19	41719851	A	G	0.43837	-0.0225118	0.012299	0.0671937	-0.681467	0.0309042	9.35e-108	0.0330343	0.0181099	0.0681365	0.0333206	0.506192	0.490954	18	1.03(1.00 - 1.07)
cg10578717	WWP1	8	87354562	rs7015263	8	87526192	C	A	0.481113	-0.0144292	0.0123093	0.241109	0.202419	0.0322956	3.66e-10	-0.0712838	0.0618654	0.249222	0.249222	0.748984	0.83858	20	0.93(0.82 - 1.05)
cg10592901	VDR	12	48245219	rs7971418	12	48245235	C	A	0.445328	0.00599824	0.0123162	0.626244	-0.560607	0.031648	3.28e-70	-0.0106995	0.0219777	0.626374	0.875437	0.92763	0.0701691	20	0.99(0.95 - 1.03)
cg10594414	HDAC4	2	240298910	rs2411844	2	240300954	C	A	0.239563	-0.00723589	0.0144202	0.615816	0.513387	0.0394285	9.33e-39	-0.0140944	0.0281092	0.616078	0.850168	0.92427	0.378363	20	0.99(0.93 - 1.04)
cg10599345	MAP3K5	6	137114243	rs3903660	6	137119578	C	T	0.402584	-0.00810483	0.0123414	0.511362	0.25291	0.0326294	9.12e-15	-0.0320464	0.0489725	0.512871	0.512871	0.892715	0.415504	20	0.97(0.88 - 1.07)
cg10601026	EGR2	10	64579140	rs7076924	10	64578988	A	G	0.442346	-0.0220238	0.0123285	0.0740323	-0.229742	0.0323964	1.33e-12	0.0958634	0.0553389	0.0832209	0.0832209	0.54474	0.0446828	20	1.10(0.99 - 1.23)
cg10612383	MYBBP1A	17	4459172	rs12603519	17	4458790	A	G	0.05666	-0.01788	0.0253598	0.480777	0.765867	0.0642178	8.65e-33	-0.0233461	0.0331703	0.481542	0.777834	0.879702	0.998385	4	0.98(0.92 - 1.04)
cg10614445	DNMT3A	2	25526696	rs56218834	2	25520857	A	G	0.44334	0.0245864	0.0124086	0.0475464	-0.312563	0.0322869	3.64e-22	-0.0786606	0.0405225	0.052239	0.052239	0.459915	0.454595	20	0.92(0.85 - 1.00)
cg10617943	MAD1L1	7	1981403	rs11973308	7	2126815	C	T	0.0705765	0.023901	0.0241622	0.32257	-0.774223	0.056639	1.55e-42	-0.030871	0.0312899	0.323834	0.184963	0.803251	0.132468	20	0.97(0.91 - 1.03)
cg10619318	SMAD5	5	135470751	rs875414	5	135498242	G	A	0.329026	0.0254292	0.0134141	0.0579988	-0.326729	0.0363229	2.36e-19	-0.0778297	0.0419576	0.0636019	0.0636019	0.495248	0.0353607	20	0.93(0.85 - 1.00)
cg10639368	HDAC4	2	240241218	rs925738	2	240241255	T	C	0.428429	-0.00569317	0.0124013	0.646178	1.14719	0.0224599	0	-0.00496272	0.0108106	0.646191	0.894294	0.933976	0.348358	20	1.00(0.97 - 1.02)
cg10648252	CUX1	7	101469088	rs2970471	7	101467854	T	C	0.434394	0.00212369	0.0127692	0.86791	0.687716	0.0306111	8.88e-112	0.00308803	0.0185681	0.867914	0.416109	0.98029	0.106308	20	1.00(0.97 - 1.04)
cg10657965	CUX1	7	101888125	rs78735590	7	101858375	A	G	0.0586481	-0.0145851	0.0330432	0.658927	0.520241	0.0781982	2.87e-11	-0.0280353	0.0636548	0.659628	0.659628	0.938089	0.593804	8	0.97(0.86 - 1.10)
cg10673740	BAG3	10	121411826	rs118117788	10	121710488	T	C	0.0139165	0.0592915	0.0664388	0.372166	0.986526	0.12195	5.99e-16	0.0601013	0.0677548	0.375057	0.764837	0.834127	0.35144	9	1.06(0.93 - 1.21)
cg10677697	IGFBP3	7	45961126	rs11977526	7	46008110	A	G	0.402584	0.00773736	0.0131015	0.554808	0.202416	0.0337497	2e-09	0.038225	0.0650386	0.556715	0.556715	0.906781	0.475018	17	1.04(0.91 - 1.18)
cg10680180	JAK2	9	5111038	rs73639263	9	5093614	T	G	0.0298211	-0.0231925	0.0475169	0.625486	-0.59668	0.102436	5.71e-09	0.0388693	0.0799146	0.626694	0.626694	0.927631	0.838417	7	1.04(0.89 - 1.22)
cg10689438	GMPS	3	155589903	rs819851	3	155706888	C	T	0.210736	-0.0062997	0.0169139	0.709553	0.22629	0.0406672	2.63e-08	-0.0278391	0.0749117	0.710172	0.710172	0.950374	0.589839	18	0.97(0.84 - 1.13)
cg10693767	RPTOR	17	78773124	rs72852801	17	78773088	A	G	0.0656064	-0.0279574	0.0253253	0.269623	0.468782	0.0604613	8.94e-15	-0.0596384	0.0545685	0.274434	0.274434	0.766935	0.982549	20	0.94(0.85 - 1.05)
cg10696351	FOXO1	13	41227982	rs12583418	13	41195411	A	G	0.324056	0.0190497	0.0127318	0.134594	-0.576467	0.0349657	4.58e-61	-0.0330456	0.0221767	0.136196	0.252044	0.641738	0.399509	20	0.97(0.93 - 1.01)
cg10701252	WNT5A	3	55508585	rs140827779	3	55464667	A	C	0.0318091	0.0302449	0.0389143	0.43703	-0.405163	0.0706785	9.9e-09	-0.0746486	0.0969247	0.441198	0.441198	0.861675	0.360125	9	0.93(0.77 - 1.12)
cg10702041	FASTK	7	150778818	rs2303942	7	150775306	A	G	0.459245	-0.0176654	0.0123222	0.15168	0.260483	0.0310032	4.4e-17	-0.0678179	0.047989	0.157597	0.157597	0.666698	0.401022	20	0.93(0.85 - 1.03)
cg10709727	DDAH2	6	31698145	rs1144708	6	31710020	T	C	0.361829	-0.0370589	0.0122255	0.0024352	1.19444	0.0238971	0	-0.0310262	0.0102542	0.00248042	3.98e-48	0.0764657	4.21e-18	20	0.97(0.95 - 0.99)
cg10749994	DNMT3A	2	25474327	rs752208	2	25455389	A	G	0.228628	-0.0050546	0.0183251	0.782679	0.257742	0.039635	7.88e-11	-0.0196111	0.0711625	0.782869	0.782869	0.967125	0.0132562	20	0.98(0.85 - 1.13)
cg10753610	ITGB3	17	45335202	rs74508773	17	45368071	T	G	0.0328032	0.0832908	0.0571316	0.144875	0.992875	0.0911959	1.33e-27	0.0838885	0.0580552	0.148464	0.148464	0.657601	0.108972	20	1.09(0.97 - 1.22)
cg10776377	LPAR3	1	85359334	rs6703143	1	85366935	A	G	0.275348	0.0139527	0.0127	0.271926	-0.242082	0.0366581	4.01e-11	-0.0576361	0.0531825	0.278479	0.278479	0.769636	0.831213	12	0.94(0.85 - 1.05)
cg10778994	LIN9	1	226497636	rs112289577	1	226482570	A	G	0.11332	-0.00531041	0.0204731	0.795338	0.46982	0.0484431	3.06e-22	-0.0113031	0.0435921	0.79541	0.517115	0.968851	0.588784	20	0.99(0.91 - 1.08)
cg10780949	SMAD3	15	67418316	rs7178291	15	67419682	A	G	0.326044	2.92e-05	0.0124293	0.998127	0.26347	0.0346974	3.12e-14	0.000110724	0.0471754	0.998127	0.998127	0.999442	0.0351009	18	1.00(0.91 - 1.10)
cg10789808	NSUN2	5	6633262	rs10055803	5	6654416	T	C	0.389662	0.00544095	0.0131676	0.679455	-0.245179	0.0315789	8.23e-15	-0.0221918	0.0537821	0.679882	0.679882	0.943067	0.696409	20	0.98(0.88 - 1.09)
cg10792727	HIVEP1	6	12013467	rs9470720	6	12003004	C	T	0.116302	0.00611913	0.0183367	0.738599	0.628869	0.049669	9.7e-37	0.00973037	0.0291683	0.738686	0.738686	0.958007	0.762328	20	1.01(0.95 - 1.07)
cg10800833	HOPX	4	57521657	rs4865137	4	57525669	C	T	0.49006	-0.00808825	0.0124322	0.515312	0.442383	0.0311083	6.81e-46	-0.0182834	0.0281322	0.515751	0.410705	0.893749	0.168529	20	0.98(0.93 - 1.04)
cg10807260	HAS1	19	52227348	rs7254072	19	52218899	C	T	0.258449	0.0252266	0.0152741	0.0986175	-0.268304	0.0371423	5.06e-13	-0.0940224	0.0583973	0.107388	0.253336	0.598743	0.546367	16	0.91(0.81 - 1.02)
cg10815152	GRIK2	6	102098727	rs1337420	6	102096323	C	T	0.126243	-0.0132054	0.0159341	0.407245	0.290827	0.0475116	9.29e-10	-0.0454063	0.0552887	0.411499	0.663096	0.847731	0.946021	20	0.96(0.86 - 1.06)
cg10818781	PHB2	12	7081178	rs2071079	12	7067555	G	A	0.246521	-0.0315542	0.0134077	0.0186007	-0.262605	0.0356557	1.77e-13	0.120159	0.0535999	0.0249763	0.0693805	0.331449	0.136164	19	1.13(1.02 - 1.25)
cg10819050	TRPM8	2	234883171	rs2005791	2	234883167	C	A	0.269384	-0.0109946	0.0146193	0.452015	0.661373	0.0362471	2.22e-74	-0.0166239	0.0221232	0.452398	0.890766	0.866516	0.989277	20	0.98(0.94 - 1.03)
cg10825471	STK32C	10	134122566	rs7920264	10	134046083	T	C	0.262425	0.00726192	0.0135941	0.593206	-0.464802	0.0361749	8.74e-38	-0.0156237	0.0292723	0.593525	0.593525	0.917109	0.289468	20	0.98(0.93 - 1.04)
cg10829227	PRKD2	19	47200595	rs10413222	19	47200618	C	T	0.465209	0.000834813	0.0122882	0.945836	-0.248014	0.0320866	1.08e-14	-0.00336599	0.0495482	0.945839	0.945839	0.99123	0.663121	20	1.00(0.90 - 1.10)
cg10841775	SYT1	12	79258313	rs67167203	12	79371460	T	C	0.308151	0.0204956	0.0139384	0.141442	0.252835	0.033109	2.23e-14	0.081063	0.056141	0.148762	0.148762	0.657718	0.616641	10	1.08(0.97 - 1.21)
cg10862848	GNMT	6	42927986	rs28868299	6	42921221	T	G	0.455268	-0.00393372	0.0123286	0.749671	0.717604	0.0304089	4e-123	-0.00548174	0.0171818	0.749694	0.990434	0.960044	0.135822	20	0.99(0.96 - 1.03)
cg10879244	MEN1	11	64577190	rs10897515	11	64301536	A	G	0.140159	-0.0141447	0.0154679	0.360478	-0.303256	0.0453925	2.38e-11	0.0466428	0.0514817	0.364932	0.364932	0.828729	0.601042	20	1.05(0.95 - 1.16)
cg10898212	CDK5R1	17	30813178	rs8070777	17	30765464	G	A	0.147117	-0.024413	0.0193862	0.207923	0.609795	0.0466211	4.3e-39	-0.0400348	0.0319384	0.210023	0.214539	0.718687	0.31851	20	0.96(0.90 - 1.02)
cg10915716	STK32C	10	134120448	rs35757323	10	134127236	A	G	0.190855	-0.0288872	0.0190891	0.130208	0.497862	0.0376925	7.84e-40	-0.0580225	0.038593	0.132724	0.36932	0.636776	0.607473	20	0.94(0.87 - 1.02)
cg10920410	GMPS	3	155587952	rs11706359	3	155588148	T	C	0.428429	-0.0121731	0.0127838	0.340981	0.543374	0.0311458	3.68e-68	-0.0224028	0.0235617	0.341699	0.216398	0.81307	0.446522	20	0.98(0.93 - 1.02)
cg10920758	KNDC1	10	134974555	rs4434917	10	134971800	A	C	0.322068	-0.0129211	0.0133479	0.333032	1.41471	0.0163967	0	-0.0091334	0.00943568	0.333062	0.896316	0.809227	0.141188	20	0.99(0.97 - 1.01)
cg10923036	IGFBP7	4	57931299	rs1718854	4	57933755	G	C	0.301193	0.00395402	0.0128698	0.758667	-0.200114	0.0350482	1.13e-08	-0.0197588	0.0644053	0.759004	0.759004	0.962412	0.626481	16	0.98(0.86 - 1.11)
cg10923838	CIT	12	120242330	rs6490271	12	120268958	A	G	0.172962	-0.00911231	0.0156978	0.561589	-0.465958	0.0425497	6.58e-28	0.0195561	0.0337366	0.562138	0.591854	0.908384	0.957915	20	1.02(0.95 - 1.09)
cg10928294	MEOX1	17	41739326	rs12936952	17	41731101	C	T	0.0864811	-0.0240325	0.0184626	0.193024	0.408839	0.0535637	2.3e-14	-0.0587823	0.0458106	0.199436	0.199436	0.708264	0.490701	13	0.94(0.86 - 1.03)
cg10929140	CDKN1C	11	2908447	rs452338	11	2908195	T	G	0.294235	-0.00894879	0.013216	0.498331	0.199412	0.0341639	5.32e-09	-0.044876	0.0667194	0.501197	0.501197	0.888343	0.942986	9	0.96(0.84 - 1.09)
cg10941185	DLC1	8	12988516	rs1188270	8	13106288	T	C	0.34493	-0.00929926	0.0131794	0.480443	-0.239662	0.0338538	1.45e-12	0.0388016	0.0552641	0.48261	0.642331	0.880042	0.815605	20	1.04(0.93 - 1.16)
cg10947611	HDAC4	2	240220382	rs72990715	2	240190016	A	G	0.166998	0.0226155	0.0158542	0.153733	0.238267	0.0421295	1.55e-08	0.0949166	0.0686235	0.166619	0.104219	0.67845	0.554783	20	1.10(0.96 - 1.26)
cg10950524	MAD1L1	7	2139216	rs3800901	7	2138761	A	G	0.236581	-0.00491942	0.0142996	0.730827	-1.1115	0.0304007	1.16e-292	0.00442592	0.0128657	0.730839	0.146716	0.956279	0.0489862	20	1.00(0.98 - 1.03)
cg10955995	PPARGC1A	4	23858146	rs111898513	4	23887705	T	G	0.0357853	-0.0244821	0.0334308	0.463972	-0.427787	0.0755123	1.47e-08	0.0572296	0.0787984	0.467668	0.75924	0.873135	0.529895	8	1.06(0.91 - 1.24)
cg10973622	IMMT	2	86423274	rs13011139	2	86414853	G	C	0.491054	0.0253246	0.0123631	0.0405206	-0.924386	0.0272306	1.37e-252	-0.0273961	0.0133987	0.0408861	0.478908	0.41531	0.227907	20	0.97(0.95 - 1.00)
cg10981065	MAD1L1	7	2125029	rs11973308	7	2126815	C	T	0.0705765	0.023901	0.0241622	0.32257	-0.375402	0.0586222	1.52e-10	-0.0636678	0.065127	0.328275	0.328275	0.807002	0.260247	20	0.94(0.83 - 1.07)
cg10989317	UBTD1	10	99278449	rs10882951	10	99278450	G	C	0.411531	0.00495204	0.0123505	0.688451	-1.30521	0.0161273	0	-0.00379405	0.00946256	0.688454	0.36483	0.945521	0.0126333	20	1.00(0.98 - 1.01)
cg10993488	PLA2G2A	1	20304962	rs115196230	1	20285408	T	C	0.0159046	-0.00436514	0.0319611	0.891365	-0.608635	0.101529	2.04e-09	0.00717202	0.0525264	0.891393	0.891393	0.983231	0.744126	20	1.01(0.91 - 1.12)
cg10995380	TGFB1I1	16	31484032	rs9926717	16	31471378	G	A	0.257455	-0.0152876	0.0141963	0.281537	0.890098	0.0317852	1.47e-172	-0.0171752	0.0159609	0.281893	0.838753	0.771427	0.134545	20	0.98(0.95 - 1.01)
cg10997785	HSPA5	9	128004697	rs111810394	9	127964171	A	G	0.44831	-0.0201353	0.0133912	0.132679	0.638456	0.0304369	1.08e-97	-0.0315375	0.0210282	0.133673	0.723831	0.637919	0.125864	20	0.97(0.93 - 1.01)
cg11001739	MAD1L1	7	1983918	rs7804190	7	1993899	A	C	0.360835	0.0109227	0.0127821	0.392811	-0.383027	0.0336863	5.87e-30	-0.0285168	0.0334654	0.394143	0.595322	0.842516	0.695682	20	0.97(0.91 - 1.04)
cg11003009	HMGCR	5	74632112	rs10515197	5	74670454	T	C	0.148111	-0.00246433	0.0155282	0.873905	-0.308251	0.0460068	2.08e-11	0.00799455	0.0503893	0.87394	0.87394	0.980481	0.341575	20	1.01(0.91 - 1.11)
cg11023901	BRAF	7	140625783	rs1267636	7	140492039	C	T	0.0785288	0.00580391	0.022807	0.799125	0.729665	0.0658128	1.45e-28	0.00795421	0.031265	0.799177	0.799068	0.969509	0.788535	20	1.01(0.95 - 1.07)
cg11024450	MAD1L1	7	2057287	rs939947	7	2056472	A	C	0.0447316	0.0205065	0.0278937	0.462238	-0.784611	0.0727535	4.07e-27	-0.0261359	0.0356335	0.463276	0.455808	0.871018	0.0811452	20	0.97(0.91 - 1.04)
cg11024682	SREBF1	17	17730094	rs149202767	17	17741804	T	C	0.0347913	-0.00989958	0.0242087	0.682594	0.872972	0.100178	2.93e-18	-0.0113401	0.0277619	0.682924	0.896069	0.944281	0.123465	20	0.99(0.94 - 1.04)
cg11032313	HIPK2	7	139476298	rs17262662	7	139468767	G	A	0.162028	-0.0082957	0.0163987	0.612944	-0.283276	0.0415969	9.76e-12	0.0292849	0.058049	0.61392	0.61392	0.923865	0.324505	16	1.03(0.92 - 1.15)
cg11050988	MAD1L1	7	1952600	rs10232234	7	1948110	T	G	0.426441	-0.00508806	0.0127032	0.688763	-0.548526	0.0308998	1.67e-70	0.00927588	0.0231647	0.688839	0.215569	0.945562	0.553178	20	1.01(0.96 - 1.06)
cg11069824	CHD5	1	6205325	rs12564469	1	6210970	A	G	0.300199	-0.0013549	0.0124993	0.91368	0.409683	0.0359447	4.3e-30	-0.00330719	0.0305111	0.913684	0.629868	0.986042	0.911046	20	1.00(0.94 - 1.06)
cg11072119	RAP1GAP	1	21934312	rs829371	1	21934667	G	A	0.498012	0.0027101	0.0122773	0.825294	-0.620179	0.0311852	5.28e-88	-0.00436987	0.0197976	0.825305	0.95104	0.974623	0.1612	20	1.00(0.96 - 1.04)
cg11084718	UBE2N	12	93834066	rs1021136	12	93813934	T	C	0.149105	0.0054591	0.0156733	0.727611	0.44161	0.0453091	1.91e-22	0.0123618	0.0355139	0.727777	0.938034	0.95489	0.322987	20	1.01(0.94 - 1.09)
cg11116878	TRDMT1	10	17243438	rs2038574	10	17241705	C	T	0.156064	0.00145707	0.0151095	0.923176	0.877031	0.041384	1.12e-99	0.00166137	0.0172282	0.923177	0.747403	0.987527	0.51199	14	1.00(0.97 - 1.04)
cg11124915	EIF4G2	11	10828419	rs10743151	11	10828361	C	A	0.439364	-0.013692	0.0125056	0.273574	-0.614169	0.0312878	8.62e-86	0.0222935	0.0203935	0.274319	0.49163	0.766856	0.693375	20	1.02(0.98 - 1.06)
cg11131117	MAD1L1	7	1891496	rs4719323	7	1891483	A	G	0.400596	0.0171307	0.0123709	0.166127	-0.607518	0.0314702	4.92e-83	-0.0281979	0.0204153	0.167215	0.351502	0.679135	0.909126	20	0.97(0.93 - 1.01)
cg11145399	TP53BP2	1	224034478	rs6604730	1	224049363	A	G	0.0884692	0.0305645	0.0232542	0.188723	-1.07709	0.053799	3.64e-89	-0.0283769	0.0216363	0.189675	0.520907	0.700732	0.410649	20	0.97(0.93 - 1.01)
cg11164649	ABI3	17	47297130	rs658979	17	47296341	A	G	0.186879	0.00334024	0.0146368	0.819484	-0.271251	0.0434571	4.33e-10	-0.0123142	0.0539964	0.819603	0.819603	0.973561	0.422844	15	0.99(0.89 - 1.10)
cg11176525	ZDHHC3	3	45003829	rs12636290	3	44976958	A	T	0.446322	0.00771532	0.012276	0.529684	0.308388	0.0315973	1.67e-22	0.0250182	0.0398895	0.530535	0.530535	0.898168	0.194484	20	1.03(0.95 - 1.11)
cg11192895	LATS2	13	21596682	rs2480172	13	21586346	T	A	0.266402	-0.0106501	0.0166916	0.52344	0.219458	0.0359088	9.87e-10	-0.048529	0.0764716	0.525688	0.525688	0.896185	0.492422	20	0.95(0.82 - 1.11)
cg11196182	MAD1L1	7	1989412	rs3996330	7	2018823	C	A	0.428429	0.0215648	0.0123713	0.0813107	-0.421972	0.0317185	2.2e-40	-0.0511048	0.0295684	0.083924	0.270217	0.54664	0.658759	20	0.95(0.90 - 1.01)
cg11203905	LMNA	1	156107559	rs4641	1	156107534	T	C	0.224652	-0.0112747	0.0158753	0.477578	0.248221	0.0362671	7.69e-12	-0.045422	0.0642996	0.479933	0.479933	0.879192	0.369864	7	0.96(0.84 - 1.08)
cg11210813	SRC	20	35972385	rs6017916	20	35971278	C	A	0.246521	-0.0188249	0.0157808	0.232909	-0.78176	0.0317342	5.38e-134	0.0240801	0.0202099	0.233456	0.133204	0.735735	0.933201	20	1.02(0.98 - 1.07)
cg11222173	RPTOR	17	78748019	rs8066994	17	78758702	G	A	0.280318	-0.00791918	0.0135666	0.559404	0.212501	0.0372126	1.13e-08	-0.0372666	0.0641753	0.561442	0.561442	0.908036	0.711343	20	0.96(0.85 - 1.09)
cg11225435	NEK2	1	211849015	rs1067247	1	211864628	C	T	0.335984	0.0129074	0.014984	0.389011	0.355309	0.0337252	5.93e-26	0.0363273	0.0423125	0.39059	0.39059	0.84101	0.17144	20	1.04(0.95 - 1.13)
cg11231069	HDAC4	2	240225142	rs10211084	2	240263584	A	G	0.195825	0.00772513	0.0161429	0.632261	-0.303443	0.0412404	1.87e-13	-0.0254582	0.0533115	0.632979	0.632979	0.929424	0.977838	20	0.97(0.88 - 1.08)
cg11241133	STK32C	10	134072078	rs7098972	10	134095017	C	A	0.369781	-0.0139584	0.0131862	0.2898	-0.198087	0.0314672	3.07e-10	0.070466	0.0675023	0.29653	0.29653	0.781761	0.768002	20	1.07(0.94 - 1.22)
cg11244402	FOXO1	13	41237992	rs9532580	13	41244260	C	T	0.269384	0.0262564	0.0138003	0.0570932	-0.362104	0.0366775	5.47e-23	-0.0725107	0.0388127	0.0617313	0.0617313	0.489217	0.752051	20	0.93(0.86 - 1.00)
cg11251858	ESR1	6	152129036	rs2077647	6	152129077	C	T	0.441352	-0.00967312	0.0123773	0.434496	-0.219488	0.0326848	1.88e-11	0.0440713	0.0567723	0.437583	0.437583	0.860201	0.146585	14	1.05(0.94 - 1.17)
cg11255154	STAT1	2	191879104	rs115651412	2	191754879	C	A	0.0487078	-0.0313824	0.0247426	0.204671	-0.750038	0.0647511	5e-31	0.0418411	0.0331856	0.207374	6.9e-05	0.716385	0.106368	20	1.04(0.98 - 1.11)
cg11261908	DDAH2	6	31697955	rs9267658	6	31845985	T	C	0.104374	-0.173602	0.0184555	5.13e-21	0.248308	0.0431906	8.97e-09	-0.69914	0.142523	9.32e-07	9.32e-07	7.16e-05	1.33e-05	20	0.50(0.38 - 0.66)
cg11262216	MEOX1	17	41723227	rs113765796	17	41717122	C	G	0.026839	-0.00861501	0.0478285	0.857056	-1.1723	0.0808416	1.19e-47	0.0073488	0.040802	0.857067	0.978217	0.979008	0.70817	17	1.01(0.93 - 1.09)
cg11270806	PPARGC1A	4	23892515	rs4568225	4	23898430	T	C	0.298211	0.00913333	0.0127324	0.473171	0.315575	0.0355455	6.8e-19	0.0289419	0.0404782	0.474609	0.474609	0.876911	0.93767	20	1.03(0.95 - 1.11)
cg11277834	ATG7	3	11323560	rs2594988	3	11310094	G	A	0.365805	0.000243966	0.0128189	0.984816	0.211578	0.0345016	8.66e-10	0.00115308	0.0605875	0.984816	0.984816	0.997118	0.977861	20	1.00(0.89 - 1.13)
cg11302791	PINX1	8	10635419	rs11779090	8	10649195	G	C	0.143141	0.0176554	0.0201522	0.380974	0.762856	0.0440134	2.68e-67	0.0231438	0.0264505	0.381582	0.211713	0.837399	0.0256799	20	1.02(0.97 - 1.08)
cg11303920	RPTOR	17	78661573	rs7211095	17	78675059	T	G	0.487078	0.009078	0.0122587	0.458975	0.283492	0.0319813	7.7e-19	0.0320221	0.0433924	0.460536	0.460536	0.869929	0.844582	20	1.03(0.95 - 1.12)
cg11313708	RPS9	19	54710867	rs16985475	19	54707864	A	G	0.0308151	0.0575844	0.0589223	0.328424	-0.817149	0.108317	4.56e-14	-0.0704699	0.0727097	0.332448	0.22388	0.809025	NA	NA	0.93(0.81 - 1.07)
cg11326255	MATK	19	3786583	rs11085041	19	3787621	C	T	0.38171	-0.00882784	0.0123033	0.473054	-0.560397	0.0314445	4.79e-71	0.0157528	0.0219724	0.473413	0.398934	0.8764	0.556109	20	1.02(0.97 - 1.06)
cg11336178	GNMT	6	42931581	rs6458314	6	42922215	C	A	0.411531	-0.0126975	0.012264	0.300507	0.458838	0.0333618	4.86e-43	-0.0276732	0.026804	0.301872	0.174319	0.785895	0.864246	20	0.97(0.92 - 1.03)
cg11353706	SERPINE1	7	100774810	rs2227674	7	100776208	G	A	0.210736	-0.0172634	0.0160005	0.28062	-0.260928	0.0396653	4.76e-11	0.0661614	0.0621407	0.28701	0.28701	0.774263	0.587398	7	1.07(0.95 - 1.21)
cg11359984	MYLK	3	123603539	rs2700369	3	123625045	T	C	0.17992	-0.00631935	0.0157355	0.68798	0.368989	0.043171	1.26e-17	-0.0171261	0.0426919	0.688306	0.688306	0.945521	0.787117	20	0.98(0.90 - 1.07)
cg11362604	MEIS2	15	37389585	rs77652060	15	37375938	T	C	0.144135	-0.0101139	0.020605	0.623535	0.280796	0.0476019	3.66e-09	-0.0360186	0.0736342	0.624731	0.624731	0.926922	0.331545	5	0.96(0.83 - 1.11)
cg11373323	KNDC1	10	135013653	rs4838698	10	134947643	G	A	0.331014	-0.00985204	0.0130963	0.451885	0.196005	0.0350871	2.32e-08	-0.0502643	0.0674193	0.455941	0.455941	0.867795	0.245385	13	0.95(0.83 - 1.09)
cg11399776	CDKN1C	11	2908471	rs452338	11	2908195	T	G	0.294235	-0.00894879	0.013216	0.498331	0.369245	0.033757	7.56e-28	-0.0242354	0.0358605	0.499152	0.785208	0.887744	0.91147	20	0.98(0.91 - 1.05)
cg11408952	RB1	13	48892244	rs3825417	13	48891836	G	A	0.229622	-0.0333299	0.0142931	0.0197066	-1.01943	0.0345597	3.09e-191	0.0326946	0.0140644	0.0200915	0.0883444	0.300028	0.202607	20	1.03(1.01 - 1.06)
cg11409096	GNMT	6	42928337	rs9471975	6	42919222	T	C	0.411531	-0.01382	0.012265	0.259834	0.333974	0.0330818	5.79e-24	-0.0413805	0.0369525	0.262786	0.262786	0.759259	0.43344	20	0.96(0.89 - 1.03)
cg11413133	KCNJ12	17	21281318	rs4986044	17	21261560	T	C	0.496024	-0.000765263	0.0122538	0.950204	-0.882574	0.0288156	5.13e-206	0.000867081	0.0138842	0.950204	0.979584	0.991683	0.654394	20	1.00(0.97 - 1.03)
cg11422156	RASSF4	10	45477807	rs11511618	10	45854778	A	G	0.157058	0.0232441	0.0198045	0.240524	0.220727	0.0396893	2.68e-08	0.105307	0.0917003	0.250811	0.250811	0.750122	0.185771	12	1.11(0.93 - 1.33)
cg11429997	EIF2AK2	2	37384286	rs10187017	2	37386731	C	T	0.492048	0.00450456	0.0122684	0.713494	0.272848	0.0315571	5.33e-18	0.0165094	0.0450048	0.713741	0.713741	0.950796	0.189586	20	1.02(0.93 - 1.11)
cg11430259	FGFR2	10	123355748	rs2901293	10	123212302	G	A	0.483101	-0.0094326	0.0122619	0.441738	1.00313	0.0251605	0	-0.00940321	0.012226	0.441823	0.480678	0.862147	0.277965	20	0.99(0.97 - 1.01)
cg11438552	PRODH	22	18919803	rs13058247	22	18943076	A	G	0.435388	0.0223842	0.012375	0.0704783	0.529778	0.0323835	3.72e-60	0.042252	0.0235012	0.0721979	0.28852	0.516133	0.647474	20	1.04(1.00 - 1.09)
cg11443683	STK32C	10	134106565	rs2818400	10	134069131	A	G	0.364811	0.01701	0.0127697	0.182841	0.188487	0.0333349	1.56e-08	0.0902448	0.0696029	0.19478	0.19478	0.704452	0.928212	20	1.09(0.95 - 1.25)
cg11454334	ARID3A	19	924758	rs350134	19	923744	G	A	0.307157	-0.00858229	0.0137168	0.531527	-0.501711	0.0349913	1.26e-46	0.017106	0.0273661	0.531917	0.531917	0.898398	0.00387523	4	1.02(0.96 - 1.07)
cg11463903	ING5	2	242641003	rs75905304	2	242522794	T	C	0.139165	0.000203455	0.0171588	0.99054	-0.264262	0.0466058	1.43e-08	-0.000769898	0.0649311	0.99054	0.99054	0.998198	0.457605	4	1.00(0.88 - 1.13)
cg11465163	DIRAS3	1	68516093	rs6658676	1	68547061	C	G	0.00695825	-0.0490501	0.0800265	0.539927	-2.35354	0.322383	2.87e-13	0.020841	0.0341223	0.541349	0.541349	0.90151	NA	NA	1.02(0.96 - 1.09)
cg11468522	CKB	14	103989789	rs75482283	14	103992592	A	G	0.126243	-0.0190638	0.0184931	0.302606	0.659891	0.0472885	2.95e-44	-0.0288893	0.0281008	0.303922	0.249026	0.787812	0.525202	20	0.97(0.92 - 1.03)
cg11476241	RPTOR	17	78866235	rs2280146	17	78875669	G	A	0.214712	-0.02139	0.0141125	0.129601	0.805871	0.0361356	3.59e-110	-0.0265427	0.0175525	0.130486	0.158387	0.633623	0.433871	20	0.97(0.94 - 1.01)
cg11499091	RPTOR	17	78735302	rs7213696	17	78721171	A	G	0.408549	0.00710222	0.0123555	0.565411	-0.338478	0.032348	1.27e-25	-0.0209828	0.0365582	0.565997	0.636042	0.90942	0.110091	20	0.98(0.91 - 1.05)
cg11519708	MAD1L1	7	1981254	rs6946691	7	2004393	A	T	0.0407555	0.0551704	0.0359146	0.1245	-2.94124	0.054946	0	-0.0187575	0.0122157	0.124655	0.268116	0.626106	0.219803	20	0.98(0.96 - 1.01)
cg11531272	RAP1GAP	1	21934679	rs12130950	1	21935467	A	G	0.141153	0.000409155	0.0202182	0.983854	-0.764149	0.0462777	3e-61	-0.000535439	0.0264585	0.983854	0.538117	0.996872	0.317271	20	1.00(0.95 - 1.05)
cg11539664	ITPR3	6	33604664	rs41266729	6	33267521	T	C	0.0149105	0.228839	0.118732	0.0539351	-0.881542	0.137718	1.54e-10	-0.25959	0.14066	0.0649628	0.0649628	0.499214	0.0401784	5	0.77(0.59 - 1.02)
cg11565786	PDZD2	5	31944970	rs4867405	5	31944975	A	G	0.505964	0.0154497	0.012443	0.21437	-0.525718	0.0309452	9.96e-65	-0.0293878	0.0237317	0.215592	0.397723	0.722581	0.734225	20	0.97(0.93 - 1.02)
cg11569329	RPS9	19	54705747	rs3852887	19	54707588	A	G	0.421471	0.00421419	0.0124875	0.735761	-0.897661	0.0286368	1.09e-215	-0.00469463	0.013912	0.735775	0.645198	0.95702	0.046499	17	1.00(0.97 - 1.02)
cg11570656	TSC22D1	13	45149702	rs9525984	13	45149662	A	G	0.116302	0.0182356	0.0179502	0.309677	-0.73439	0.0502881	2.66e-48	-0.024831	0.0245014	0.310845	0.310845	0.794085	0.783457	20	0.98(0.93 - 1.02)
cg11588197	ETS1	11	128391494	rs3935796	11	128390927	A	T	0.0616302	-0.000404353	0.0278136	0.988401	-0.768091	0.0654635	8.62e-32	0.000526439	0.0362113	0.988401	0.514466	0.9978	0.900396	17	1.00(0.93 - 1.07)
cg11589699	OXTR	3	8806317	rs11711703	3	8806314	G	A	0.172962	-0.0153124	0.015824	0.333209	0.519573	0.0424978	2.26e-34	-0.0294711	0.030551	0.334719	0.259533	0.809542	0.346127	20	0.97(0.91 - 1.03)
cg11592082	MAP3K6	1	27683345	rs6656348	1	27596590	A	C	0.227634	0.0242449	0.0149119	0.103976	0.23872	0.0401786	2.82e-09	0.101562	0.0647626	0.11683	0.279715	0.615026	0.376005	17	1.11(0.97 - 1.26)
cg11601967	MAD1L1	7	1886391	rs4236271	7	1881369	T	C	0.379722	-0.00723418	0.0134564	0.590852	-0.982296	0.0251133	0	0.00736456	0.0137002	0.590887	0.312157	0.916257	0.518206	20	1.01(0.98 - 1.03)
cg11610925	KNDC1	10	134978049	rs56406605	10	134974187	A	T	0.392644	0.0219344	0.0126117	0.0819978	-0.26933	0.0328004	2.19e-16	-0.0814405	0.047865	0.0888562	0.106044	0.5597	0.587627	20	0.92(0.84 - 1.01)
cg11611357	MAD1L1	7	1936321	rs10255204	7	1932092	A	C	0.373757	0.00773234	0.0125318	0.537223	0.707416	0.0307359	3.22e-117	0.0109304	0.0177212	0.537369	0.251235	0.899864	0.153184	20	1.01(0.98 - 1.05)
cg11627968	HIPK2	7	139351108	rs10243594	7	139350257	A	G	0.286282	-0.00340845	0.0128234	0.790394	-1.00106	0.0313609	1.38e-223	0.00340483	0.0128102	0.790401	0.344595	0.967494	0.943363	12	1.00(0.98 - 1.03)
cg11631427	TBX2	17	59478579	rs11871637	17	59490235	C	T	0.277336	0.011748	0.0136793	0.390442	-0.360975	0.036538	5.11e-23	-0.0325452	0.0380384	0.392225	0.392225	0.841812	0.326566	20	0.97(0.90 - 1.04)
cg11637695	RPTOR	17	78808060	rs2176030	17	78809957	G	A	0.389662	0.00939018	0.0127679	0.462064	-0.319055	0.0326565	1.51e-22	-0.0294313	0.0401311	0.463328	0.463328	0.871018	0.565652	20	0.97(0.90 - 1.05)
cg11645556	RRAS2	11	14322256	rs7941132	11	14302756	G	T	0.0586481	0.0104752	0.0189291	0.579995	0.423779	0.0644814	4.96e-11	0.0247185	0.0448254	0.581332	0.581332	0.915175	0.113819	20	1.03(0.94 - 1.12)
cg11670211	NOX4	11	89224288	rs7949020	11	89213268	G	A	0.326044	-0.00588072	0.0123597	0.634218	0.406808	0.0349363	2.45e-31	-0.0144558	0.0304075	0.634501	0.827942	0.92997	0.745957	20	0.99(0.93 - 1.05)
cg11705208	MAP3K6	1	27683386	rs79512993	1	27683836	G	C	0.0139165	-0.0384669	0.0377479	0.308181	-0.873297	0.116584	6.85e-14	0.0440479	0.0436227	0.312617	0.553709	0.795775	0.905082	7	1.05(0.96 - 1.14)
cg11715147	EHF	11	34666060	rs7113384	11	34666262	C	G	0.147117	0.00633197	0.0165119	0.701364	-0.391285	0.0478567	2.93e-16	-0.0161825	0.0422456	0.701677	0.701677	0.948312	0.883532	4	0.98(0.91 - 1.07)
cg11736228	ENTPD7	10	101418244	rs11190241	10	101437177	A	G	0.121272	0.00644171	0.0194805	0.74089	-0.336722	0.0483131	3.18e-12	-0.0191306	0.0579184	0.741171	0.741171	0.958573	0.891123	16	0.98(0.88 - 1.10)
cg11738421	MCM7	7	99699621	rs35058708	7	99633733	G	A	0.39662	-0.00127373	0.0124267	0.91836	-0.539797	0.0302765	4.22e-71	0.00235965	0.0230214	0.918362	0.06765	0.986963	0.0111885	20	1.00(0.96 - 1.05)
cg11744767	CDKN1C	11	2907672	rs450563	11	2908965	G	A	0.316103	-0.0113866	0.0131216	0.385517	-0.394702	0.0336857	1.04e-31	0.0288486	0.0333353	0.386816	0.386816	0.839878	0.853596	20	1.03(0.96 - 1.10)
cg11752250	ARG2	14	68089471	rs67778250	14	68088616	A	C	0.247515	0.0458001	0.0132958	0.000571684	0.289254	0.0398243	3.78e-13	0.158339	0.0508733	0.00185567	0.00185567	0.0609121	0.00666026	20	1.17(1.06 - 1.29)
cg11753018	RASSF4	10	45469396	rs968565	10	45470188	T	C	0.300199	-0.0114138	0.0136629	0.4035	0.748763	0.0329696	3.51e-114	-0.0152435	0.0182596	0.403818	0.198303	0.843818	0.56114	20	0.98(0.95 - 1.02)
cg11756136	TRDMT1	10	17243337	rs6602180	10	17192362	C	T	0.494036	-0.00982828	0.0123579	0.426437	0.192617	0.0306232	3.18e-10	-0.0510249	0.0646686	0.4301	0.4301	0.857512	0.685991	15	0.95(0.84 - 1.08)
cg11757894	DUSP1	5	172198326	rs322351	5	172194873	T	C	0.484095	-0.0220514	0.0123084	0.0732013	0.433943	0.0298566	7.35e-48	-0.0508164	0.0285788	0.0753849	0.0294317	0.526069	0.37404	20	0.95(0.90 - 1.01)
cg11763394	PAX8	2	113992921	rs7563094	2	113989327	C	T	0.392644	-0.0167537	0.0123926	0.176404	0.919887	0.0288967	2.21e-222	-0.0182128	0.013484	0.176793	0.0191028	0.687536	0.0809881	20	0.98(0.96 - 1.01)
cg11763914	ESRRB	14	76967670	rs3829784	14	76967707	C	T	0.515905	0.0150821	0.0122925	0.219847	0.799693	0.0290489	7.86e-167	0.0188599	0.0153868	0.220305	0.514701	0.726743	0.22914	20	1.02(0.99 - 1.05)
cg11770664	RASSF4	10	45470023	rs2274886	10	45467204	C	T	0.0437376	-0.0397152	0.0373104	0.287123	0.667419	0.0755261	9.84e-19	-0.0595057	0.0563066	0.290596	0.290596	0.776819	0.616377	18	0.94(0.84 - 1.05)
cg11785240	HDAC4	2	240049338	rs3791452	2	240049141	G	T	0.235586	-0.0318131	0.0143691	0.0268292	-0.302285	0.0366403	1.58e-16	0.105242	0.0492169	0.0324897	0.0647681	0.376796	0.238938	20	1.11(1.01 - 1.22)
cg11794120	MAD1L1	7	2087905	rs56265641	7	2087923	G	C	0.0586481	-0.0309824	0.0190452	0.103783	-0.863974	0.068429	1.52e-36	0.0358603	0.0222259	0.106648	0.0941266	0.596936	0.750016	20	1.04(0.99 - 1.08)
cg11797898	MAD1L1	7	1983375	rs3800869	7	2109933	T	C	0.353877	0.00746402	0.0130225	0.566534	0.275099	0.03312	9.89e-17	0.0271321	0.04745	0.567455	0.81109	0.909803	0.743902	20	1.03(0.94 - 1.13)
cg11815991	ID1	20	30193098	rs6060323	20	30204156	T	C	0.16004	-0.0300834	0.0151893	0.0476401	-0.301111	0.0433506	3.76e-12	0.0999082	0.0524549	0.0568256	0.0568256	0.473342	0.738498	20	1.11(1.00 - 1.22)
cg11836372	FGFR2	10	123353822	rs7091556	10	123208157	A	C	0.508946	0.0094762	0.0122723	0.440019	-0.353391	0.0320898	3.32e-28	-0.026815	0.0348125	0.441139	0.719643	0.861675	0.316562	20	0.97(0.91 - 1.04)
cg11861562	TAGLN	11	117069780	rs171052	11	117081763	G	C	0.261431	-0.0177641	0.0134495	0.186568	-1.03478	0.0331452	5.77e-214	0.017167	0.013009	0.186962	0.461661	0.697973	0.216908	20	1.02(0.99 - 1.04)
cg11869628	CPEB1	15	83240788	rs118064941	15	83240705	A	G	0.0109344	0.0283354	0.0731153	0.698353	1.39801	0.11542	9.08e-34	0.0202684	0.0523263	0.6985	0.584666	0.947557	0.415617	20	1.02(0.92 - 1.13)
cg11870042	MAD1L1	7	2060040	rs939947	7	2056472	A	C	0.0447316	0.0205065	0.0278937	0.462238	-1.10872	0.0719673	1.49e-53	-0.0184956	0.025187	0.462747	0.539671	0.870711	0.00985839	20	0.98(0.93 - 1.03)
cg11920449	CDKN1A	6	36645608	rs2395655	6	36645696	G	A	0.379722	-0.00350857	0.0127046	0.782421	-0.947178	0.0280628	9.97e-250	0.00370424	0.0134136	0.782428	0.005157	0.967036	0.0945831	20	1.00(0.98 - 1.03)
cg11949518	RPTOR	17	78912765	rs6565497	17	78912633	A	T	0.439364	0.0159126	0.0122725	0.194767	-1.24319	0.0169764	0	-0.0127998	0.00987333	0.194837	0.614373	0.704452	0.143797	20	0.99(0.97 - 1.01)
cg11976193	TFDP1	13	114257583	rs7325214	13	114236924	C	T	0.349901	0.0103124	0.0135544	0.446767	0.3208	0.0333202	6.1e-22	0.0321459	0.0423836	0.448181	0.448181	0.864706	0.933382	20	1.03(0.95 - 1.12)
cg12008047	GDF15	19	18497143	rs62122429	19	18495014	A	G	0.184891	0.00387012	0.0180479	0.830207	-0.228862	0.0412085	2.8e-08	-0.0169103	0.078918	0.830332	0.830332	0.975359	0.606518	5	0.98(0.84 - 1.15)
cg12011198	HDAC4	2	239974654	rs113366577	2	240058804	G	T	0.0487078	0.029425	0.0246435	0.232467	-0.422695	0.0772177	4.4e-08	-0.0696128	0.0596717	0.243373	0.243373	0.742582	NA	NA	0.93(0.83 - 1.05)
cg12017631	MAD1L1	7	1980892	rs35578480	7	2186499	T	C	0.026839	-0.00856577	0.0427033	0.841021	-1.00792	0.0855176	4.6e-32	0.00849848	0.042374	0.841043	0.158956	0.97728	0.354177	11	1.01(0.93 - 1.10)
cg12041266	ARRB1	11	75050147	rs2851459	11	75049054	A	G	0.271372	-0.00478435	0.0166987	0.774487	-0.288678	0.0359095	9.05e-16	0.0165733	0.0578822	0.774626	0.774626	0.965253	0.447754	20	1.02(0.91 - 1.14)
cg12051762	TAGLN	11	117069788	rs499713	11	117061961	T	C	0.201789	-0.00447223	0.0148648	0.763521	-1.05334	0.0375689	5.67e-173	0.00424576	0.0141129	0.763534	0.246332	0.963392	0.107899	20	1.00(0.98 - 1.03)
cg12052754	KIFC1	6	33376867	rs2855426	6	33143136	A	G	0.172962	-0.219915	0.0165206	1.98e-40	-0.35952	0.043081	7.11e-17	0.611691	0.0865116	1.54e-12	1.54e-12	2.54e-10	1.21e-05	17	1.84(1.56 - 2.18)
cg12054648	PPP2R1A	19	52692935	rs3826653	19	52709992	T	G	0.152087	0.00228286	0.0203394	0.910634	-0.261133	0.0456696	1.08e-08	-0.00874215	0.0779042	0.910652	0.910652	0.98572	0.968104	19	0.99(0.85 - 1.15)
cg12058021	HDAC4	2	240019103	rs4852020	2	240020717	G	T	0.319085	-0.0117315	0.0129205	0.363891	-0.995623	0.0268039	5.34e-302	0.0117831	0.0129812	0.364034	0.175284	0.828089	0.0305392	20	1.01(0.99 - 1.04)
cg12073833	MAD1L1	7	1965232	rs10950448	7	1966492	C	G	0.392644	-0.0166227	0.0129957	0.200865	-0.76781	0.0292321	4.7e-152	0.0216495	0.0169457	0.201398	0.0703868	0.709813	0.215846	20	1.02(0.99 - 1.06)
cg12076931	NOTCH1	9	139427171	rs11145770	9	139427066	T	C	0.361829	-0.0264909	0.0123934	0.0325573	1.1471	0.0225042	0	-0.0230938	0.0108136	0.0327101	0.198066	0.377806	0.432818	17	0.98(0.96 - 1.00)
cg12078154	RPTOR	17	78851262	rs2589142	17	78844262	A	G	0.245527	-0.00154846	0.0140255	0.91209	-1.1814	0.0302862	0	0.00131069	0.0118719	0.91209	0.5326	0.985838	0.377993	20	1.00(0.98 - 1.02)
cg12081870	CDK18	1	205475130	rs77694338	1	205473772	C	T	0.287276	0.00527007	0.0134823	0.69588	-0.528399	0.0339397	1.19e-54	-0.00997366	0.0255234	0.695971	0.223923	0.947355	0.154115	20	0.99(0.94 - 1.04)
cg12093060	RAP1GAP	1	21993401	rs3767130	1	21993384	C	T	0.0586481	0.0121936	0.028959	0.673708	-0.771759	0.0706407	8.74e-28	-0.0157997	0.0375512	0.673936	0.673936	0.941594	0.477262	20	0.98(0.91 - 1.06)
cg12098441	ASF1A	6	119217672	rs9401099	6	119250991	A	G	0.361829	-0.0100778	0.0133751	0.451165	0.381599	0.0323388	3.9e-32	-0.0264094	0.0351215	0.452085	0.865697	0.866516	0.847424	20	0.97(0.91 - 1.04)
cg12104022	FERMT2	14	53385809	rs4901315	14	53387214	C	T	0.130219	0.0116133	0.0223131	0.602736	0.409776	0.0459934	5.13e-19	0.0283406	0.0545448	0.603353	0.603353	0.920741	0.320933	20	1.03(0.92 - 1.14)
cg12121318	GRK4	4	2964239	rs16843629	4	2946481	G	A	0.32505	0.00206492	0.0127392	0.871234	-0.232078	0.0356166	7.22e-11	-0.00889752	0.0549088	0.871273	0.871273	0.98029	0.697074	20	0.99(0.89 - 1.10)
cg12126991	RASSF4	10	45455245	rs12777031	10	45452000	A	T	0.167992	0.0284663	0.0172242	0.0983935	-0.32995	0.0447165	1.6e-13	-0.0862746	0.0534958	0.106802	0.106802	0.597395	0.342019	7	0.92(0.83 - 1.02)
cg12129983	CCND1	11	69462660	rs9344	11	69462910	A	G	0.497018	-0.0153325	0.0122348	0.210137	-0.346542	0.031591	5.35e-28	0.0442443	0.0355351	0.213099	0.213099	0.72073	0.367632	20	1.05(0.97 - 1.12)
cg12135344	CHD5	1	6188120	rs11121328	1	6204842	G	A	0.336978	0.00238505	0.0123327	0.846652	0.771957	0.0313879	1.46e-133	0.00308961	0.0159764	0.846656	0.198272	0.978489	0.593926	20	1.00(0.97 - 1.04)
cg12136895	ARID1A	1	27108185	rs34353981	1	27213362	C	T	0.0715706	0.00813525	0.0232163	0.72603	-0.75087	0.0595644	1.96e-36	-0.0108344	0.0309311	0.726132	0.726132	0.954423	0.182006	20	0.99(0.93 - 1.05)
cg12136950	ITPKB	1	226849798	rs3820640	1	226868918	C	T	0.145129	-0.00248418	0.0163195	0.879012	0.475579	0.043952	2.76e-27	-0.00522349	0.0343184	0.879024	0.261269	0.981306	0.26271	20	0.99(0.93 - 1.06)
cg12151296	CCND3	6	42013349	rs6917299	6	42025058	A	G	0.421471	-0.00673035	0.0123195	0.584848	-0.215157	0.032953	6.61e-11	0.0312811	0.0574583	0.586156	0.586156	0.915532	0.241975	6	1.03(0.92 - 1.15)
cg12163132	TBX2	17	59475917	rs3744449	17	59473880	A	G	0.0715706	-0.00548315	0.0201375	0.785403	0.467328	0.0754671	5.92e-10	-0.011733	0.0431324	0.785605	0.785605	0.96732	NA	NA	0.99(0.91 - 1.08)
cg12169700	MAD1L1	7	1923695	rs12669518	7	1921429	C	G	0.389662	-0.0056608	0.0132717	0.669721	-1.26857	0.0169787	0	0.00446235	0.0104621	0.669726	0.236695	0.940465	0.0919946	20	1.00(0.98 - 1.03)
cg12173506	RAF1	3	12705805	rs13069726	3	12706648	T	G	0.333002	0.015674	0.0129273	0.225331	-0.188025	0.0343814	4.53e-08	-0.083361	0.0704224	0.23652	0.23652	0.738349	0.027906	14	0.92(0.80 - 1.06)
cg12188416	TP63	3	189349003	rs7610635	3	189321584	C	T	0.474155	0.00810279	0.0123962	0.513337	-0.740968	0.0290828	3.47e-143	-0.0109354	0.0167353	0.513475	0.00989712	0.892874	0.0687588	20	0.99(0.96 - 1.02)
cg12193277	CBX7	22	39547181	rs139390	22	39532853	A	G	0.411531	0.000781676	0.0130971	0.952408	0.204204	0.0336809	1.34e-09	0.00382791	0.0641403	0.95241	0.95241	0.991971	0.858685	14	1.00(0.89 - 1.14)
cg12226006	FGFR2	10	123350909	rs1896422	10	123210812	G	A	0.481113	-0.0104393	0.0122638	0.394642	0.321124	0.0321341	1.63e-23	-0.0325086	0.0383285	0.39635	0.39635	0.842684	0.297001	20	0.97(0.90 - 1.04)
cg12244052	IGFBP3	7	45961469	rs2453849	7	45974665	A	G	0.212724	-0.00822187	0.0128769	0.52315	-0.223516	0.0368118	1.26e-09	0.0367842	0.0579282	0.525431	0.525431	0.896185	0.99247	20	1.04(0.93 - 1.16)
cg12257894	STK32C	10	134036316	rs10870273	10	134046136	A	G	0.247515	0.0120577	0.0138901	0.385351	0.207985	0.0373717	2.62e-08	0.057974	0.0675918	0.391054	0.391054	0.841439	0.843742	20	1.06(0.93 - 1.21)
cg12269535	SRF	6	43142014	rs141284305	6	42955260	T	A	0.00894632	-0.01236	0.0725238	0.864675	1.00196	0.133554	6.27e-14	-0.0123358	0.0724006	0.864709	0.864709	0.979959	0.625453	20	0.99(0.86 - 1.14)
cg12280406	MAD1L1	7	2260901	rs117227268	7	2363465	A	G	0.0387674	0.0108295	0.022826	0.635188	-0.527409	0.08436	4.06e-10	-0.0205334	0.0434039	0.636158	0.636158	0.930229	0.401755	4	0.98(0.90 - 1.07)
cg12298268	RBP1	3	139257866	rs2071387	3	139257603	G	A	0.190855	-0.0194224	0.015605	0.213269	-0.272632	0.0427333	1.77e-10	0.0712404	0.0583174	0.22186	0.22186	0.727707	0.399719	20	1.07(0.96 - 1.20)
cg12303813	NUAK2	1	205283250	rs4950989	1	205282979	T	C	0.300199	-0.000671342	0.0129796	0.95875	0.47009	0.0348864	2.2e-41	-0.00142811	0.0276111	0.95875	0.966776	0.99314	0.761448	20	1.00(0.95 - 1.05)
cg12307484	TWIST1	7	19158721	rs2285681	7	19158766	C	G	0.117296	-0.00996062	0.0176607	0.572755	0.353835	0.0520297	1.04e-11	-0.0281505	0.0500836	0.574069	0.574069	0.912248	0.551281	20	0.97(0.88 - 1.07)
cg12317676	CARM1	19	10981810	rs144213041	19	10956368	C	A	0.0596421	0.0459356	0.02823	0.103697	0.470784	0.0796082	3.34e-09	0.0975726	0.0621923	0.116675	0.116675	0.614633	0.0645941	5	1.10(0.98 - 1.25)
cg12343777	ALOX15B	17	7942342	rs72842946	17	7970759	T	G	0.277336	0.00604219	0.0135432	0.655495	0.241762	0.0354344	8.93e-12	0.0249923	0.0561384	0.656182	0.656182	0.937229	0.487239	14	1.03(0.92 - 1.14)
cg12364943	STK32C	10	134108614	rs11818502	10	134107027	T	C	0.348907	-0.0119452	0.0132339	0.366727	-0.635819	0.0318369	9.83e-89	0.0187871	0.0208352	0.367216	0.378767	0.830663	0.0625779	20	1.02(0.98 - 1.06)
cg12365177	WNT2	7	116917934	rs6944153	7	116910399	T	C	0.218688	-0.0194305	0.0172767	0.260731	0.211214	0.0373968	1.62e-08	-0.0919942	0.0834029	0.270023	0.270023	0.764118	0.293813	17	0.91(0.77 - 1.07)
cg12366968	MAD1L1	7	1883876	rs182065968	7	1865067	T	C	0.0218688	0.110781	0.056114	0.0483575	-1.66405	0.0934268	5.78e-71	-0.0665731	0.0339278	0.0497396	0.12413	0.450643	0.530668	20	0.94(0.88 - 1.00)
cg12376829	MAD1L1	7	1915363	rs7783715	7	1923385	T	C	0.37674	0.00600573	0.0124652	0.629948	0.538006	0.0318364	4.57e-64	0.0111629	0.0231787	0.630087	0.566124	0.928947	0.0808752	20	1.01(0.97 - 1.06)
cg12382415	SMAD6	15	67072678	rs76418228	15	67072634	G	C	0.0884692	-0.0235025	0.0282809	0.405952	-0.989278	0.0544238	7.81e-74	0.0237572	0.0286173	0.406442	0.899799	0.845502	0.36908	20	1.02(0.97 - 1.08)
cg12394014	MORF4L1	15	79171566	rs59312571	15	79166619	C	A	0.126243	-0.0146896	0.0173071	0.396014	-0.898821	0.0494373	7.3e-74	0.0163432	0.0192763	0.396528	0.0551419	0.842684	0.0235805	20	1.02(0.98 - 1.06)
cg12395012	GATA4	8	11607386	rs7006733	8	11607990	G	A	0.393638	0.00929991	0.014784	0.529315	0.311382	0.0324324	7.92e-22	0.0298666	0.0475804	0.530196	0.542332	0.897942	0.182175	20	1.03(0.94 - 1.13)
cg12395958	MAD1L1	7	1973573	rs10950448	7	1966492	C	G	0.392644	-0.0166227	0.0129957	0.200865	0.626192	0.0304911	1.01e-93	-0.0265457	0.0207937	0.201737	0.800001	0.709964	0.148649	20	0.97(0.93 - 1.01)
cg12399536	TEAD1	11	12884884	rs4757953	11	12874513	A	G	0.27833	-0.00354462	0.0151872	0.815454	-0.330105	0.0352662	7.95e-21	0.0107379	0.0460215	0.815511	0.815511	0.972529	0.819436	20	1.01(0.92 - 1.11)
cg12405742	THRB	3	24535365	rs869785	3	24347800	T	C	0.333002	-0.00129992	0.0129204	0.91986	0.562362	0.0337882	3.36e-62	-0.00231153	0.0229756	0.919862	0.992118	0.987103	0.367751	20	1.00(0.95 - 1.04)
cg12411068	SMARCA4	19	11072235	rs35140030	19	11061315	A	G	0.263419	0.0199566	0.0144707	0.167863	-0.23966	0.0359381	2.58e-11	-0.0832706	0.0616578	0.176847	0.176847	0.687536	0.877893	20	0.92(0.82 - 1.04)
cg12413918	ERBB2	17	37855819	rs8192704	17	37898722	A	G	0.116302	0.0108331	0.0235269	0.645189	1.0354	0.0443301	1.18e-120	0.0104627	0.0227269	0.645253	0.159416	0.933976	0.164909	20	1.01(0.97 - 1.06)
cg12430457	SYT1	12	79439547	rs67167203	12	79371460	T	C	0.308151	0.0204956	0.0139384	0.141442	-0.321566	0.0338356	2.02e-21	-0.0637368	0.0438611	0.146182	0.146182	0.654646	0.789591	20	0.94(0.86 - 1.02)
cg12431401	SIRT2	19	39369277	rs11083482	19	39366038	G	A	0.507952	0.0140751	0.0122932	0.25223	0.303128	0.0322544	5.56e-21	0.0464328	0.0408543	0.255728	0.255728	0.754028	0.0785071	20	1.05(0.97 - 1.13)
cg12432903	MAD1L1	7	1882776	rs4721096	7	1877311	T	C	0.210736	-0.0105966	0.0138494	0.444194	0.395762	0.0402643	8.44e-23	-0.0267752	0.0351001	0.445569	0.445569	0.863525	0.924464	20	0.97(0.91 - 1.04)
cg12446953	PINK1	1	20960867	rs10916827	1	20933341	A	G	0.387674	-0.00240332	0.0122362	0.844289	-0.230283	0.0324843	1.35e-12	0.0104364	0.0531559	0.844348	0.754167	0.977958	0.341269	20	1.01(0.91 - 1.12)
cg12448312	KNDC1	10	135032219	rs3008363	10	135040283	G	A	0.44334	-0.013322	0.0122872	0.278268	0.180879	0.0327062	3.19e-08	-0.0736516	0.0692237	0.287345	0.539013	0.774553	0.426888	7	0.93(0.81 - 1.06)
cg12492273	MAD1L1	7	2119499	rs3800877	7	2118772	T	C	0.382704	0.0074975	0.0124315	0.546439	-0.308859	0.033254	1.57e-20	-0.0242748	0.0403345	0.547282	0.733443	0.903822	0.457599	20	0.98(0.90 - 1.06)
cg12504804	CDK5R1	17	30813443	rs8070777	17	30765464	G	A	0.147117	-0.024413	0.0193862	0.207923	0.557825	0.0455973	2.05e-34	-0.0437646	0.0349368	0.210323	0.216135	0.718872	0.200166	20	0.96(0.89 - 1.03)
cg12508343	ZNF148	3	125076233	rs9816044	3	124995341	G	A	0.245527	0.0074927	0.0143773	0.602264	0.635269	0.0373902	9.7e-65	0.0117945	0.0226425	0.602434	0.841164	0.920513	0.454882	20	1.01(0.97 - 1.06)
cg12512013	DLC1	8	13373033	rs4363195	8	13156257	T	C	0.447316	-0.000658277	0.012279	0.957246	0.211498	0.0323858	6.55e-11	-0.00311245	0.0580592	0.957247	0.957247	0.992896	0.916199	20	1.00(0.89 - 1.12)
cg12537162	ITGB3	17	45330878	rs8074094	17	45348021	C	T	0.27336	0.0116356	0.0135728	0.391294	0.391821	0.0372458	7e-26	0.0296962	0.0347551	0.392861	0.606665	0.842077	0.731464	20	1.03(0.96 - 1.10)
cg12541626	PRKD2	19	47217900	rs588712	19	47217914	A	C	0.282306	-0.00295926	0.0137063	0.829062	-0.274084	0.0342099	1.13e-15	0.0107969	0.0500258	0.829123	0.829123	0.975171	0.888332	20	1.01(0.92 - 1.11)
cg12547218	HDAC4	2	240153820	rs7573680	2	240169077	T	C	0.237575	-0.000668701	0.0160168	0.966698	0.813139	0.0350905	8.6e-119	-0.000822369	0.0196975	0.966698	0.112833	0.994694	0.202274	20	1.00(0.96 - 1.04)
cg12554483	VENTX	10	135051351	rs2980709	10	135047809	A	G	0.45328	0.00901911	0.0124764	0.469745	0.621956	0.0311447	1.01e-88	0.0145012	0.0200731	0.470036	0.753383	0.874484	0.513915	20	1.01(0.98 - 1.06)
cg12572295	GRK4	4	3042386	rs2857850	4	3043513	C	A	0.393638	0.0148425	0.0135591	0.273669	-0.55866	0.0321351	1.08e-67	-0.026568	0.0243188	0.274618	0.754992	0.767064	0.560443	20	0.97(0.93 - 1.02)
cg12595293	HDAC4	2	240313541	rs62180883	2	240300829	G	C	0.310139	-0.00316717	0.0141117	0.822418	-0.25476	0.0342057	9.49e-14	0.012432	0.0554174	0.822497	0.822497	0.974398	0.29338	15	1.01(0.91 - 1.13)
cg12614213	FGFR1	8	38324613	rs17175624	8	38327308	T	G	0.380716	-0.00480554	0.0125377	0.701507	-0.182673	0.0318066	9.29e-09	0.0263068	0.0687873	0.702138	0.702138	0.948338	0.251591	10	1.03(0.90 - 1.17)
cg12615535	RBP1	3	139257713	rs2071387	3	139257603	G	A	0.190855	-0.0194224	0.015605	0.213269	-0.40861	0.042476	6.6e-22	0.0475329	0.0385088	0.217077	0.217077	0.724031	0.0621075	20	1.05(0.97 - 1.13)
cg12622182	POU3F1	1	38513641	rs7543188	1	38530713	T	C	0.0397614	0.000726296	0.0396041	0.985368	-0.496459	0.0816841	1.22e-09	-0.00146295	0.0797735	0.985369	0.985369	0.997244	0.662542	13	1.00(0.85 - 1.17)
cg12637676	GATA4	8	11587161	rs11250162	8	11593222	C	T	0.508946	0.00725412	0.0125479	0.563187	0.182399	0.0316748	8.49e-09	0.0397706	0.0691394	0.565141	0.565141	0.908998	0.117255	20	1.04(0.91 - 1.19)
cg12641275	BLK	8	11411487	rs1908814	8	11755055	C	A	0.474155	-0.006194	0.0130298	0.634522	0.191946	0.0317384	1.47e-09	-0.0322695	0.068092	0.635564	0.635564	0.93016	0.0714198	20	0.97(0.85 - 1.11)
cg12642006	SOCS1	16	11350118	rs7196694	16	11355364	T	C	0.254473	0.0190511	0.0131361	0.146979	0.453591	0.0347891	7.41e-39	0.0420006	0.0291388	0.149473	0.149473	0.658156	0.281233	20	1.04(0.99 - 1.10)
cg12645742	SMAD6	15	66994830	rs7497064	15	66990159	C	T	0.248509	-0.00045407	0.0148963	0.975683	-0.257953	0.0370469	3.33e-12	0.00176028	0.0577487	0.975683	0.975683	0.996492	0.559996	14	1.00(0.89 - 1.12)
cg12648759	ATF6	1	161812851	rs61802510	1	161812478	G	T	0.302187	0.00336961	0.0136313	0.804756	-0.622833	0.0337011	2.93e-76	-0.00541014	0.0218879	0.804773	0.357543	0.970807	0.836833	20	0.99(0.95 - 1.04)
cg12654199	RPTOR	17	78753826	rs2291360	17	78728521	A	G	0.392644	-0.0103676	0.0126481	0.412389	0.404623	0.0327485	4.55e-35	-0.0256229	0.0313277	0.413415	0.696068	0.84869	0.347707	20	0.97(0.92 - 1.04)
cg12666165	VENTX	10	135051581	rs2980709	10	135047809	A	G	0.45328	0.00901911	0.0124764	0.469745	0.653486	0.030573	2.3e-101	0.0138015	0.019103	0.469999	0.303368	0.874484	0.526822	20	1.01(0.98 - 1.05)
cg12670310	DGCR8	22	20071307	rs1048659	22	20099891	G	C	0.055666	0.00933969	0.02629	0.722398	-1.2161	0.0681207	2.78e-71	-0.00768005	0.0216226	0.72245	0.825328	0.953448	0.897263	20	0.99(0.95 - 1.04)
cg12679308	CUX1	7	101500014	rs62463718	7	101470239	C	G	0.173956	-0.00472559	0.0174734	0.786818	-0.627997	0.0389133	1.37e-58	0.00752486	0.0278279	0.786847	0.203605	0.967423	0.826809	20	1.01(0.95 - 1.06)
cg12683944	ITGB3	17	45330929	rs7208170	17	45330759	A	G	0.199801	-0.0216239	0.0157543	0.169886	0.476491	0.041651	2.64e-30	-0.0453816	0.0333003	0.172946	0.303741	0.683506	0.0366151	20	0.96(0.90 - 1.02)
cg12685548	FXR1	3	180644451	rs7616419	3	180724855	G	A	0.407555	0.00172105	0.0124998	0.890488	-0.301215	0.0336595	3.59e-19	-0.0057137	0.0415029	0.890501	0.890501	0.98297	0.760864	20	0.99(0.92 - 1.08)
cg12693641	SYT7	11	61349543	rs887646	11	61342696	T	C	0.027833	-0.0450692	0.0319662	0.158569	0.676153	0.107196	2.83e-10	-0.0666553	0.0484432	0.168838	0.168838	0.680477	0.464389	11	0.94(0.85 - 1.03)
cg12695586	OXTR	3	8810077	rs56274759	3	8825298	G	A	0.111332	0.00679179	0.0175994	0.699563	0.681546	0.04872	1.82e-44	0.00996527	0.0258326	0.699672	0.673164	0.947665	0.45076	20	1.01(0.96 - 1.06)
cg12698626	CCL2	17	32581466	rs1019109	17	32615120	G	A	0.185885	0.0122178	0.01496	0.414101	0.740344	0.0381908	1.02e-83	0.0165029	0.0202247	0.414515	0.336846	0.849509	0.32646	20	1.02(0.98 - 1.06)
cg12711814	ENO1	1	8939529	rs2038904	1	8935149	A	G	0.187873	0.000985578	0.0166367	0.95276	0.29174	0.0437485	2.58e-11	0.00337828	0.0570281	0.952762	0.952762	0.992147	0.0159272	20	1.00(0.90 - 1.12)
cg12722469	AXL	19	41725053	rs168109	19	41716271	G	A	0.466203	-0.0211306	0.012243	0.0843594	-0.56731	0.0319408	1.41e-70	0.037247	0.0216824	0.0858255	0.0438846	0.552295	0.768548	15	1.04(0.99 - 1.08)
cg12734526	MAD1L1	7	1986533	rs57871170	7	1925273	A	G	0.0407555	0.0357173	0.0340824	0.294653	-0.615434	0.0761934	6.62e-16	-0.0580359	0.0558436	0.298685	0.508323	0.783231	0.191086	20	0.94(0.85 - 1.05)
cg12735254	STK32C	10	134062171	rs870427	10	134039891	G	A	0.499006	-0.0111463	0.0124319	0.369939	0.346752	0.032163	4.23e-27	-0.0321449	0.0359762	0.371587	0.440472	0.832984	0.675538	17	0.97(0.90 - 1.04)
cg12763813	FGFR2	10	123278445	rs4752560	10	123199092	C	G	0.483101	0.00607367	0.0123255	0.622173	-0.54033	0.0312817	7.51e-67	-0.0112407	0.0228204	0.622315	0.32913	0.926075	0.254179	20	0.99(0.95 - 1.03)
cg12773030	GGCT	7	30543611	rs6462210	7	30539595	T	C	0.106362	0.0312869	0.019455	0.107799	0.319922	0.0474005	1.49e-11	0.0977953	0.062514	0.11773	0.172492	0.616231	0.309151	7	1.10(0.98 - 1.25)
cg12781568	WT1	11	32452038	rs2234582	11	32456694	A	C	0.183897	-0.0364687	0.0178022	0.0405061	0.460361	0.0391002	5.32e-32	-0.0792176	0.039251	0.0435674	0.103518	0.426687	0.641868	20	0.92(0.86 - 1.00)
cg12789068	AKT1	14	105255251	rs61759770	14	105255252	A	G	0.0178926	-0.00284346	0.0962549	0.976433	-4.01947	0.112227	6.37e-281	0.000707422	0.0239472	0.976433	0.937745	0.996636	0.0181626	20	1.00(0.95 - 1.05)
cg12807924	SRC	20	36013546	rs11905180	20	35999483	C	T	0.159046	0.0284435	0.0166326	0.0872464	0.858022	0.0425296	1.63e-90	0.0331501	0.0194543	0.0883821	0.535103	0.558984	0.951333	18	1.03(1.00 - 1.07)
cg12809324	STK32C	10	134115170	rs11146322	10	134114985	T	C	0.260437	-0.0243648	0.0146633	0.0965894	-0.495629	0.0343065	2.62e-47	0.0491593	0.0297803	0.0987926	0.0574651	0.582808	0.981243	20	1.05(0.99 - 1.11)
cg12809925	PARK7	1	8042702	rs6704330	1	8076085	T	G	0.425447	-0.00622584	0.0127891	0.626394	-0.441232	0.0324034	3.18e-42	0.0141101	0.0290035	0.626614	0.0749331	0.927631	0.0378758	20	1.01(0.96 - 1.07)
cg12812662	DUSP3	17	41857603	rs9893111	17	41915767	A	G	0.243539	0.00771531	0.0150544	0.608304	0.217697	0.0398316	4.62e-08	0.0354407	0.0694565	0.609872	0.609872	0.922143	0.346307	13	1.04(0.90 - 1.19)
cg12816198	IRF5	7	128577593	rs3757387	7	128576086	C	T	0.454274	0.0842688	0.0123269	8.13e-12	0.571208	0.0321428	1.19e-70	0.147527	0.0231221	1.77e-10	1.27e-09	2.3e-08	6.96e-07	20	1.16(1.11 - 1.21)
cg12834730	ATG16L1	2	234159346	rs12692250	2	234146047	G	T	0.39662	-0.00443753	0.0122931	0.718116	0.252392	0.0329953	2.02e-14	-0.0175819	0.0487606	0.718416	0.718416	0.952398	0.865201	20	0.98(0.89 - 1.08)
cg12835048	FGFR2	10	123357606	rs7091556	10	123208157	A	C	0.508946	0.0094762	0.0122723	0.440019	0.285472	0.0320286	4.97e-19	0.0331949	0.0431505	0.441727	0.441727	0.862142	0.322403	20	1.03(0.95 - 1.12)
cg12869262	MUC4	3	195528619	rs2641774	3	195528088	G	C	0.522863	0.00652183	0.0124043	0.599047	-0.279369	0.0316676	1.13e-18	-0.0233449	0.0444799	0.599694	0.599694	0.919342	0.189249	20	0.98(0.90 - 1.07)
cg12877056	HDAC4	2	239983744	rs2084449	2	239984285	C	T	0.164016	-0.0134951	0.0171533	0.431437	0.811028	0.0424621	2.52e-81	-0.0166395	0.021168	0.431827	0.606	0.858209	0.0362594	20	0.98(0.94 - 1.03)
cg12889195	PAX8	2	113992843	rs7563094	2	113989327	C	T	0.392644	-0.0167537	0.0123926	0.176404	0.87285	0.0295731	1.85e-191	-0.0191942	0.0142127	0.176857	0.053411	0.687536	0.0883493	20	0.98(0.95 - 1.01)
cg12894711	BLVRA	7	43821949	rs699510	7	43810270	C	T	0.253479	-0.00901745	0.0152065	0.553181	1.35496	0.0237126	0	-0.00665515	0.0112235	0.553203	0.59808	0.905695	0.31099	20	0.99(0.97 - 1.02)
cg12918464	ATG7	3	11540082	rs2442785	3	11521828	C	T	0.207753	0.0141763	0.0180489	0.432196	0.521538	0.0396879	1.92e-39	0.0271817	0.0346689	0.433017	0.500919	0.858917	0.912041	20	1.03(0.96 - 1.10)
cg12930392	PAK2	3	196481615	rs844542	3	196479303	C	T	0.473161	4.58e-05	0.0123886	0.997048	-0.260817	0.0324362	8.92e-16	-0.000175737	0.0474992	0.997048	0.997048	0.999294	0.470164	15	1.00(0.91 - 1.10)
cg12932675	MAD1L1	7	1936239	rs10255204	7	1932092	A	C	0.373757	0.00773234	0.0125318	0.537223	0.489438	0.0320508	1.2e-52	0.0157984	0.0256254	0.537555	0.461518	0.899872	0.521631	20	1.02(0.97 - 1.07)
cg12935359	CKB	14	103987150	rs2071408	14	103987078	A	G	0.369781	0.0167503	0.012669	0.186119	0.997029	0.0257071	0	0.0168002	0.0127141	0.186374	0.353344	0.697669	0.95899	20	1.02(0.99 - 1.04)
cg12961080	BCL11B	14	99736143	rs2614464	14	99743113	A	G	0.416501	-0.010677	0.0122652	0.384021	-0.360895	0.0326655	2.24e-28	0.0295848	0.0340909	0.385492	0.619167	0.83953	0.311735	19	1.03(0.96 - 1.10)
cg12962021	LIN9	1	226497619	rs79928746	1	226497419	A	G	0.115308	-0.00572656	0.0205297	0.780291	0.31966	0.0480686	2.93e-11	-0.0179145	0.06428	0.780479	0.780479	0.966395	0.581836	11	0.98(0.87 - 1.11)
cg12967413	MAD1L1	7	2250333	rs73048967	7	2115121	C	T	0.0318091	0.0830204	0.0392543	0.0344353	-2.58604	0.0760511	1.95e-253	-0.0321033	0.0152087	0.0347845	0.319962	0.38828	0.974318	20	0.97(0.94 - 1.00)
cg12989344	HRAS	11	534232	rs12628	11	534242	G	A	0.312127	-0.0209175	0.0136313	0.124902	0.322477	0.0350073	3.21e-20	-0.0648651	0.0428531	0.130112	0.0653001	0.633601	0.38868	20	0.94(0.86 - 1.02)
cg13002712	MUC4	3	195539313	rs189976380	3	195525585	A	T	0.0238569	9.56e-05	0.0582778	0.998691	-1.10818	0.0941243	5.34e-32	-8.63e-05	0.0525887	0.998691	0.948997	0.999636	0.759348	14	1.00(0.90 - 1.11)
cg13003011	SDC1	2	20425680	rs9808229	2	20431545	A	C	0.0328032	-0.0144587	0.0590263	0.806492	0.596589	0.0893376	2.42e-11	-0.0242356	0.0990062	0.80662	0.888559	0.971389	0.153527	20	0.98(0.80 - 1.19)
cg13005428	RPTOR	17	78916378	rs34449704	17	78916379	A	G	0.323062	-0.0243516	0.0133811	0.0687818	-0.991625	0.0280391	5.74e-274	0.0245573	0.013512	0.0691489	0.41201	0.509274	0.670685	20	1.02(1.00 - 1.05)
cg13007701	DLC1	8	13078829	rs1209107	8	13082745	A	C	0.37674	-0.0136101	0.0125964	0.279931	-0.231753	0.033004	2.19e-12	0.0587268	0.0549924	0.285562	0.285562	0.773471	0.439381	20	1.06(0.95 - 1.18)
cg13008339	PYGL	14	51411481	rs2356729	14	51403027	A	C	0.383698	0.0100633	0.0126358	0.425793	0.803545	0.0301556	1.96e-156	0.0125236	0.0157321	0.425999	0.463612	0.854703	0.594453	20	1.01(0.98 - 1.04)
cg13023623	OTX2	14	57276257	rs962961	14	57281154	T	C	0.34493	0.00864576	0.0128977	0.502645	0.225408	0.0345573	6.9e-11	0.0383561	0.0575207	0.504886	0.504886	0.889265	0.526869	16	1.04(0.93 - 1.16)
cg13024590	HSPA1A	6	31782922	rs4713489	6	31782943	A	G	0.0298211	0.0263264	0.0450317	0.558804	0.736066	0.110371	2.58e-11	0.0357663	0.0614135	0.560307	0.560307	0.907661	0.0336029	5	1.04(0.92 - 1.17)
cg13037895	MAD1L1	7	2262292	rs146473875	7	2182229	T	A	0.0139165	0.0124857	0.0626749	0.842096	-1.06185	0.175575	1.47e-09	-0.0117584	0.0590562	0.84218	0.84218	0.977398	0.391301	4	0.99(0.88 - 1.11)
cg13039251	PDZD2	5	32018601	rs62360845	5	31848168	A	C	0.0944334	0.00630484	0.023818	0.791234	0.749266	0.0445911	2.32e-63	0.00841469	0.0317924	0.791259	0.625135	0.967724	0.503547	20	1.01(0.95 - 1.07)
cg13046440	UBE3A	15	25684837	rs4906714	15	25722931	A	G	0.456262	-0.00882268	0.012731	0.488305	-0.265568	0.0326343	4.03e-16	0.0332219	0.0481123	0.489875	0.489875	0.8837	0.652769	20	1.03(0.94 - 1.14)
cg13055199	ULK3	15	75136278	rs872263	15	75136444	T	C	0.153082	-0.0063894	0.0153879	0.677979	0.830432	0.0423025	8.43e-86	-0.00769406	0.0185341	0.678047	0.12231	0.942488	0.294828	20	0.99(0.96 - 1.03)
cg13056495	AKR1B1	7	134143249	rs156958	7	132192005	T	C	0.0258449	0.0335022	0.0352697	0.34217	0.559873	0.0967964	7.29e-09	0.059839	0.0638398	0.348589	0.348589	0.817814	0.372157	4	1.06(0.94 - 1.20)
cg13075600	THRB	3	24537801	rs3749376	3	24538267	T	G	0.122266	-0.00179304	0.0183282	0.922068	-0.322752	0.0502	1.28e-10	0.00555548	0.0567939	0.922077	0.922077	0.987448	0.788215	7	1.01(0.90 - 1.12)
cg13083810	POU5F1	6	31139156	rs114707980	6	31196850	A	G	0.0477137	-0.0534758	0.0336317	0.111825	0.593575	0.0850816	3.03e-12	-0.0900911	0.0581125	0.121073	0.121073	0.620575	2.09e-05	20	0.91(0.82 - 1.02)
cg13084525	EHF	11	34642463	rs286919	11	34644163	T	C	0.135189	-0.0237834	0.0175014	0.174165	-0.878258	0.0434388	6.76e-91	0.0270802	0.0199724	0.175136	0.440633	0.686314	0.804584	17	1.03(0.99 - 1.07)
cg13098428	RPTOR	17	78775814	rs9893956	17	78778398	C	G	0.208748	-1.83e-05	0.0148144	0.999014	-0.867357	0.0397313	1.19e-105	2.11e-05	0.0170799	0.999014	0.964236	0.999699	0.871035	20	1.00(0.97 - 1.03)
cg13104385	IL6	7	22767384	rs1474347	7	22768124	C	A	0.411531	0.0148735	0.0122544	0.224852	-1.06848	0.0246873	0	-0.0139203	0.0114736	0.225034	0.3307	0.729787	0.180428	20	0.99(0.96 - 1.01)
cg13122390	SMARCB1	22	24129041	rs34230235	22	24131283	T	C	0.0347913	-0.0149524	0.0376991	0.691644	-0.680881	0.0888087	1.76e-14	0.0219604	0.0554422	0.692035	0.692508	0.946608	0.90129	6	1.02(0.92 - 1.14)
cg13127506	CDK2AP1	12	123757018	rs10772999	12	123728230	G	A	0.281312	-0.028718	0.0143646	0.0455845	-0.270184	0.0367003	1.81e-13	0.10629	0.0550915	0.0536881	0.0536881	0.463498	0.0210585	20	1.11(1.00 - 1.24)
cg13131753	TRPM7	15	50978344	rs12899581	15	50920846	G	A	0.0954274	-0.00863947	0.0261799	0.741397	-0.902198	0.0507628	1.15e-70	0.00957602	0.0290229	0.74144	0.78728	0.95859	0.998407	20	1.01(0.95 - 1.07)
cg13136721	RPTOR	17	78937183	rs1062935	17	78939857	C	T	0.462227	-0.00710348	0.0122756	0.562814	-0.851996	0.0280989	6e-202	0.00833746	0.0144107	0.562885	0.524516	0.908401	0.881492	20	1.01(0.98 - 1.04)
cg13143213	ARRB1	11	75040656	rs34281218	11	75063517	G	A	0.0765408	-0.0178645	0.0265094	0.500379	-0.455126	0.0606361	6.1e-14	0.0392517	0.0584805	0.502097	0.291802	0.888743	0.537904	20	1.04(0.93 - 1.17)
cg13159071	AKR1B1	7	134134721	rs10954455	7	134132452	C	G	0.421471	-0.00233383	0.0123348	0.849931	-0.417676	0.0327337	2.75e-37	0.00558765	0.0295352	0.849947	0.61096	0.978489	0.478834	20	1.01(0.95 - 1.07)
cg13160058	BNIP3L	8	26243215	rs1064807	8	26236978	C	T	0.312127	-0.00867048	0.0143542	0.545818	0.670056	0.0342573	3.42e-85	-0.0129399	0.0214326	0.54601	0.231182	0.903294	0.454857	20	0.99(0.95 - 1.03)
cg13165778	MAD1L1	7	1952518	rs10232234	7	1948110	T	G	0.426441	-0.00508806	0.0127032	0.688763	-0.394525	0.0317736	2.12e-35	0.0128967	0.0322155	0.688917	0.548026	0.945562	0.464743	20	1.01(0.95 - 1.08)
cg13175830	FGFR2	10	123353956	rs1896422	10	123210812	G	A	0.481113	-0.0104393	0.0122638	0.394642	0.725405	0.0302277	2.92e-127	-0.014391	0.0169168	0.394939	0.187824	0.842516	0.229185	20	0.99(0.95 - 1.02)
cg13175981	MCL1	1	150552382	rs11204679	1	150583670	G	C	0.475149	0.00126235	0.0123369	0.9185	-0.430974	0.0305391	3.2e-45	-0.00292907	0.0286264	0.918502	0.953329	0.986963	0.209841	20	1.00(0.94 - 1.05)
cg13195164	MAP2K1	15	66767979	rs28610140	15	66767980	A	G	0.0477137	0.00143405	0.0312866	0.963441	-0.404666	0.0658135	7.81e-10	-0.00354379	0.0773168	0.963442	0.963442	0.994054	0.585638	8	1.00(0.86 - 1.16)
cg13211559	PLA2G2A	1	20308066	rs55981420	1	20293905	G	A	0.153082	0.00882235	0.0204421	0.666049	0.335452	0.0431873	8.01e-15	0.0262999	0.0610329	0.666532	0.666532	0.940209	0.750966	20	1.03(0.91 - 1.16)
cg13219409	HDAC4	2	240020028	rs11689462	2	240017725	T	G	0.32008	-0.0117264	0.0129186	0.364029	-0.885463	0.0283031	7.45e-215	0.0132432	0.0145958	0.364231	0.214248	0.828089	0.0252646	20	1.01(0.98 - 1.04)
cg13221347	STK32C	10	134062614	rs870427	10	134039891	G	A	0.499006	-0.0111463	0.0124319	0.369939	0.274521	0.0325598	3.42e-17	-0.0406027	0.0455411	0.372628	0.700863	0.833434	0.853277	12	0.96(0.88 - 1.05)
cg13221458	SOD2	6	160112632	rs5746136	6	160103084	T	C	0.32505	0.036034	0.0127744	0.00479044	-0.85366	0.0331695	4.58e-146	-0.0422112	0.0150539	0.0050472	0.0907457	0.126127	0.187167	20	0.96(0.93 - 0.99)
cg13235717	SFN	1	27188505	rs71636785	1	27170583	C	T	0.135189	0.0128569	0.0169782	0.448894	0.256905	0.0433852	3.19e-09	0.0500454	0.0666258	0.452567	0.452567	0.866516	0.974031	16	1.05(0.92 - 1.20)
cg13262212	ING5	2	242666066	rs144138171	2	242254783	A	G	0.0198807	0.124565	0.0537647	0.0205116	-1.22155	0.142019	7.88e-18	-0.101973	0.0455824	0.0252786	0.0535531	0.333027	0.273146	11	0.90(0.83 - 0.99)
cg13266018	FSCN1	7	5637739	rs76746554	7	5751738	T	C	0.0308151	0.0415456	0.0523935	0.427805	-1.12734	0.0961962	1.02e-31	-0.0368526	0.0465814	0.42886	0.613978	0.856679	0.548718	20	0.96(0.88 - 1.06)
cg13270350	HDAC4	2	240066400	rs3791483	2	240067008	A	G	0.140159	-0.0288885	0.0203933	0.156609	-0.617117	0.0474712	1.23e-38	0.0468121	0.0332417	0.159062	0.0390567	0.667844	0.193413	20	1.05(0.98 - 1.12)
cg13290180	MAD1L1	7	2082529	rs7803147	7	2072935	G	C	0.0328032	0.0653756	0.0377819	0.0835692	-2.62132	0.0726809	7.68e-285	-0.0249399	0.0144299	0.0839248	0.431829	0.54664	0.629409	20	0.98(0.95 - 1.00)
cg13293514	ITGB3	17	45343641	rs11658221	17	45343940	T	G	0.249503	0.00932514	0.0136826	0.495534	0.207275	0.0374339	3.08e-08	0.0449893	0.06651	0.498769	0.498769	0.887523	0.361192	20	1.05(0.92 - 1.19)
cg13293535	GATA4	8	11597251	rs1390950	8	11595829	C	T	0.332008	-0.000158739	0.0126742	0.990007	-0.578316	0.0321877	3.53e-72	0.000274485	0.0219157	0.990007	0.805017	0.998098	0.557513	20	1.00(0.96 - 1.04)
cg13300756	HAS1	19	52228038	rs10417548	19	52228013	A	G	0.261431	0.0217731	0.0151121	0.149649	-0.567636	0.0378318	6.89e-51	-0.0383575	0.0267453	0.151522	0.40605	0.661031	0.939233	20	0.96(0.91 - 1.01)
cg13301003	WT1	11	32449254	rs2234582	11	32456694	A	C	0.183897	-0.0364687	0.0178022	0.0405061	0.89927	0.0360036	1.08e-137	-0.0405537	0.0198628	0.0411818	0.0519727	0.41629	0.582235	20	0.96(0.92 - 1.00)
cg13306870	CBX7	22	39527583	rs139394	22	39538214	A	C	0.411531	0.000244153	0.0130974	0.985127	1.31994	0.0157383	0	0.000184973	0.00992271	0.985127	0.607772	0.99721	0.875968	20	1.00(0.98 - 1.02)
cg13319042	SPARC	5	151067848	rs4958487	5	151063674	G	A	0.412525	-0.00331991	0.0123342	0.787804	0.221225	0.0329325	1.85e-11	-0.0150069	0.0557988	0.78797	0.78797	0.967423	0.528237	8	0.99(0.88 - 1.10)
cg13331526	KCNA1	12	5021585	rs4766310	12	5022041	A	G	0.484095	-0.00781272	0.01235	0.526989	-0.304412	0.0327988	1.68e-20	0.0256649	0.0406641	0.527946	0.527946	0.897144	0.81855	19	1.03(0.95 - 1.11)
cg13392078	RECK	9	36036514	rs1324471	9	36037644	G	A	0.127237	0.024574	0.018357	0.180677	-1.0351	0.0520505	5.34e-88	-0.0237407	0.0177747	0.181664	0.274294	0.693068	0.891768	20	0.98(0.94 - 1.01)
cg13393036	TP53INP1	8	95962371	rs1320164	8	95960767	G	A	0.459245	-0.0204689	0.0122363	0.0943664	0.988661	0.0271454	1.98e-290	-0.0207037	0.0123897	0.0947138	0.00612054	0.573581	0.645853	20	0.98(0.96 - 1.00)
cg13406746	IRF7	11	615583	rs12360820	11	620927	A	C	0.171968	0.0110971	0.0164445	0.499789	0.434283	0.041339	8.16e-26	0.0255527	0.0379439	0.500672	0.0543993	0.888173	0.100863	20	1.03(0.95 - 1.11)
cg13420366	NUAK2	1	205276235	rs1110305	1	205276247	G	T	0.203777	0.00410455	0.0155296	0.791545	-0.479278	0.0411412	2.31e-31	-0.00856402	0.0324104	0.791597	0.791597	0.967817	0.656482	20	0.99(0.93 - 1.06)
cg13431688	TGFBR1	9	101869277	rs334355	9	101909286	A	G	0.204771	0.00530129	0.0168919	0.753645	-1.49517	0.0195112	0	-0.0035456	0.0112977	0.753647	0.52819	0.96065	0.677476	20	1.00(0.97 - 1.02)
cg13432205	STK32C	10	134079311	rs10781565	10	134079092	T	C	0.236581	0.00687982	0.0134971	0.610244	0.56395	0.0393284	1.24e-46	0.0121993	0.0239483	0.610469	0.631962	0.922351	0.242414	20	1.01(0.97 - 1.06)
cg13432294	ENO1	1	8937640	rs72642804	1	7385025	T	C	0.0129225	-0.0849434	0.0881237	0.335091	0.923721	0.159513	7e-09	-0.0919579	0.0967134	0.341691	0.341691	0.81307	0.16292	4	0.91(0.75 - 1.10)
cg13432682	ITPKB	1	226865321	rs3768378	1	226847742	A	G	0.237575	-0.030176	0.0160465	0.0600352	-0.370756	0.0397228	1.02e-20	0.0813905	0.0441502	0.0652576	0.163708	0.50018	0.491935	20	1.08(0.99 - 1.18)
cg13434842	GATA4	8	11567896	rs59101725	8	11594463	T	A	0.0894632	0.00219991	0.0227425	0.92294	-0.35893	0.0574948	4.3e-10	-0.00612908	0.0633695	0.922949	0.922949	0.987513	0.48486	20	0.99(0.88 - 1.13)
cg13435326	PIK3CA	3	178907655	rs34435186	3	178855045	G	A	0.125249	-0.00291864	0.0238014	0.902404	-0.456075	0.053995	3e-17	0.00639947	0.0521929	0.902415	0.902415	0.984826	0.543366	20	1.01(0.91 - 1.11)
cg13447684	MAD1L1	7	1895903	rs10263703	7	1895629	C	G	0.387674	-0.0105753	0.0133787	0.42926	0.465006	0.0319278	4.74e-48	-0.0227423	0.0288134	0.429939	0.429939	0.857423	0.859435	20	0.98(0.92 - 1.03)
cg13448378	RRM2B	8	103250761	rs1037699	8	103250930	T	C	0.083499	-0.0239249	0.0251884	0.342195	-0.348459	0.0593824	4.41e-09	0.0686592	0.073226	0.348432	0.348432	0.817814	0.874758	15	1.07(0.93 - 1.24)
cg13462082	HBP1	7	106820841	rs62482495	7	106965009	G	A	0.27336	0.00154901	0.0138817	0.911151	-0.279646	0.0383288	2.97e-13	-0.00553918	0.0496461	0.911162	0.911162	0.985743	0.286208	20	0.99(0.90 - 1.10)
cg13468680	NOTCH1	9	139393050	rs3124593	9	139393175	A	G	0.390656	-0.0042901	0.0124114	0.7296	0.182023	0.0323709	1.88e-08	-0.023569	0.0683147	0.730089	0.730089	0.955769	0.0369897	18	0.98(0.85 - 1.12)
cg13469346	PRKCD	3	53195186	rs9862206	3	53194319	C	T	0.028827	-0.00663671	0.0435848	0.878973	0.701996	0.0694191	4.87e-24	-0.00945406	0.062094	0.878987	0.878987	0.981297	0.758927	20	0.99(0.88 - 1.12)
cg13470333	MAD1L1	7	1908714	rs7792631	7	1982779	T	C	0.371769	-0.015823	0.0132096	0.230979	0.181723	0.032917	3.38e-08	-0.0870723	0.0743824	0.241758	0.241758	0.741226	0.449185	20	0.92(0.79 - 1.06)
cg13473336	SLC5A2	16	31494571	rs6565236	16	31517648	T	A	0.258449	-0.0137155	0.0139255	0.324663	-0.222066	0.034791	1.74e-10	0.0617632	0.0634511	0.330355	0.330355	0.808557	0.265636	20	1.06(0.94 - 1.20)
cg13475031	RAD23B	9	110045295	rs36089467	9	110101309	A	G	0.138171	-0.00960206	0.0201572	0.633819	-0.270375	0.0493576	4.3e-08	0.0355139	0.0748342	0.635095	0.635095	0.930049	0.258255	9	1.04(0.89 - 1.20)
cg13483597	TGFB1I1	16	31488438	rs8062314	16	31516690	A	C	0.259443	-0.0130099	0.0139332	0.350441	0.336648	0.0344683	1.56e-22	-0.0386454	0.0415768	0.352632	0.352632	0.820501	0.128519	20	0.96(0.89 - 1.04)
cg13495532	HSP90AB1	6	44214738	rs2039358	6	44208488	G	T	0.434394	0.00152189	0.0122962	0.901498	-0.178445	0.0325589	4.24e-08	-0.00852863	0.0689251	0.901523	0.901523	0.984526	0.166039	11	0.99(0.87 - 1.13)
cg13504993	STK32C	10	134122291	rs114957858	10	134129720	T	A	0.0437376	0.0174857	0.0370686	0.637132	0.409887	0.0720635	1.29e-08	0.0426599	0.0907467	0.638285	0.638285	0.930639	0.651325	7	1.04(0.87 - 1.25)
cg13507555	HDAC4	2	240193308	rs11691535	2	240189432	A	G	0.195825	-0.0146259	0.016531	0.376288	0.478271	0.0439099	1.26e-27	-0.0305808	0.0346779	0.377857	0.599138	0.835579	0.796243	20	0.97(0.91 - 1.04)
cg13518265	LCN2	9	130910662	rs79664670	9	130917677	T	C	0.0487078	0.00550463	0.0236552	0.815992	0.479203	0.0840762	1.2e-08	0.011487	0.0494047	0.816143	0.816143	0.972793	0.924388	12	1.01(0.92 - 1.11)
cg13526488	RPTOR	17	78793807	rs62069422	17	78801772	G	A	0.183897	0.0050132	0.0171787	0.770419	-0.813911	0.0368028	2.24e-108	-0.0061594	0.0211082	0.770439	0.602771	0.965047	0.459942	20	0.99(0.95 - 1.04)
cg13528445	IGFBP7	4	57971925	rs4075349	4	57976957	T	C	0.424453	0.00530745	0.0122758	0.665487	-0.567476	0.0315565	2.66e-72	-0.00935274	0.0216385	0.665577	0.377611	0.940175	0.0925138	20	0.99(0.95 - 1.03)
cg13531748	LOXL2	8	23261967	rs73226429	8	23259767	T	C	0.16501	0.00282256	0.0179785	0.875248	-0.398655	0.0410955	2.99e-22	-0.0070802	0.0451038	0.875264	0.994756	0.980481	0.786536	20	0.99(0.91 - 1.08)
cg13538006	NINJ1	9	95897313	rs12342201	9	95894964	A	G	0.475149	-0.0275649	0.0124203	0.0264634	0.34282	0.03278	1.34e-25	-0.0804063	0.0370366	0.0299314	0.299584	0.363745	0.289166	20	0.92(0.86 - 0.99)
cg13540960	WT1	11	32450244	rs5030172	11	32449274	C	G	0.180915	-0.0345906	0.0178541	0.052696	0.370731	0.0391961	3.13e-21	-0.0933037	0.049159	0.0576967	0.0362987	0.475606	0.396121	20	0.91(0.83 - 1.00)
cg13549638	RPTOR	17	78860076	rs4969297	17	78873464	A	G	0.124254	-0.0232789	0.0201742	0.248543	0.582724	0.0455123	1.56e-37	-0.0399484	0.0347608	0.250458	0.433123	0.749959	0.306729	20	0.96(0.90 - 1.03)
cg13558695	DNMT3A	2	25500125	rs56089703	2	25500289	A	T	0.350895	0.0425399	0.0131721	0.00123987	0.271662	0.033628	6.56e-16	0.156591	0.052218	0.00271051	0.00271051	0.0813667	0.00228472	20	1.17(1.06 - 1.30)
cg13559439	DLC1	8	12989237	rs12546051	8	12996469	A	G	0.308151	0.00912559	0.0131971	0.489261	0.596898	0.0343727	1.51e-67	0.0152884	0.022127	0.489605	0.862899	0.883491	0.485779	20	1.02(0.97 - 1.06)
cg13564459	PRKCH	14	62004353	rs1088672	14	62004299	G	T	0.140159	-0.0134264	0.0175888	0.445255	-1.01743	0.045171	2.42e-112	0.0131964	0.0172975	0.445516	0.528166	0.863525	0.130638	20	1.01(0.98 - 1.05)
cg13570982	LGALS3	14	55596240	rs7141706	14	55686601	G	C	0.0974155	-0.00692934	0.0223065	0.756073	-0.336025	0.0592651	1.43e-08	0.0206215	0.066483	0.756426	0.756426	0.961269	0.772769	20	1.02(0.90 - 1.16)
cg13582060	NEK6	9	127040032	rs73588260	9	127177053	T	C	0.0308151	0.0355798	0.058163	0.540719	-0.511767	0.083215	7.75e-10	-0.0695234	0.114212	0.542709	0.542709	0.901784	0.97853	7	0.93(0.75 - 1.17)
cg13585029	NINJ1	9	95886330	rs60427160	9	95886776	T	C	0.154076	-0.0189463	0.0160296	0.237223	-0.303074	0.0460827	4.81e-11	0.0625138	0.0537374	0.2447	0.2447	0.744054	0.808859	20	1.06(0.96 - 1.18)
cg13608979	TGFBR1	9	101871229	rs10733708	9	101868742	A	G	0.279324	0.00254582	0.0140215	0.855924	0.308758	0.0341823	1.68e-19	0.00824536	0.0454218	0.855953	0.855953	0.978942	0.858877	15	1.01(0.92 - 1.10)
cg13609319	KNDC1	10	134994186	rs55878004	10	134947197	G	A	0.166998	-0.0228867	0.0152889	0.134407	0.310142	0.0442739	2.47e-12	-0.0737944	0.0504095	0.143222	0.143222	0.65127	0.462992	20	0.93(0.84 - 1.03)
cg13613346	EHMT2	6	31855008	rs143504217	6	32115284	T	C	0.0198807	-0.392689	0.0519619	4.12e-14	-4.34643	0.149662	1.97e-185	0.0903475	0.0123532	2.6e-13	4.46e-13	4.64e-11	1.45e-06	20	1.09(1.07 - 1.12)
cg13616221	WIPI1	17	66453394	rs67556103	17	66453320	C	A	0.447316	0.000917488	0.0126027	0.941964	-0.471265	0.0304217	3.98e-54	-0.00194686	0.0267426	0.941965	0.915221	0.990591	0.910663	20	1.00(0.95 - 1.05)
cg13630871	ENDOG	9	131583092	rs4837316	9	131577450	A	G	0.254473	-0.00162349	0.0161258	0.919807	0.365704	0.0369568	4.36e-23	-0.00443935	0.0440975	0.919811	0.919811	0.987103	0.249242	20	1.00(0.91 - 1.09)
cg13636640	DNMT3B	20	31349939	rs1883730	20	31337487	A	T	0.373757	0.0318606	0.0123703	0.0100074	0.941275	0.0257362	7.4e-293	0.0338483	0.0131746	0.0101931	0.101925	0.203728	0.466704	20	1.03(1.01 - 1.06)
cg13638198	CD82	11	44587403	rs10838306	11	44581875	C	G	0.0387674	0.00247021	0.034991	0.94372	-1.38036	0.0926056	3.02e-50	-0.00178954	0.0253495	0.94372	0.94372	0.991069	0.807961	11	1.00(0.95 - 1.05)
cg13638420	WT1	11	32448293	rs5030158	11	32450806	A	C	0.0715706	-0.0396924	0.0275982	0.15037	-0.854365	0.0658743	1.82e-38	0.0464584	0.0325006	0.152871	0.176519	0.662167	0.160893	20	1.05(0.98 - 1.12)
cg13641645	KDM4C	9	6932042	rs62533821	9	6937172	T	C	0.307157	-0.00401718	0.0130291	0.757836	-1.33208	0.0182971	0	0.00301572	0.0097811	0.757838	0.302007	0.961892	0.536854	20	1.00(0.98 - 1.02)
cg13641837	RBBP4	1	33116556	rs360038	1	33188265	A	G	0.0337972	0.0405195	0.0382924	0.289982	-0.646165	0.0856901	4.67e-14	-0.0627077	0.0598417	0.294688	0.294688	0.780232	0.986187	12	0.94(0.84 - 1.06)
cg13641903	WT1	11	32452608	rs11031778	11	32451950	C	A	0.166998	-0.0228286	0.0164112	0.164214	-0.375777	0.0481648	6.1e-15	0.0607504	0.0443615	0.170861	0.170861	0.682242	0.455241	20	1.06(0.97 - 1.16)
cg13654085	E2F3	6	20416519	rs7753354	6	20419951	G	A	0.170974	-0.0130622	0.0182663	0.474548	-0.260436	0.0452696	8.77e-09	0.0501552	0.0706772	0.477929	0.477929	0.878502	0.646542	10	1.05(0.92 - 1.21)
cg13656518	MAD1L1	7	2027531	rs3778994	7	2175855	A	C	0.408549	0.00324234	0.0128175	0.800298	-0.182358	0.0321381	1.39e-08	-0.0177801	0.0703574	0.800492	0.800492	0.9699	0.110321	20	0.98(0.86 - 1.13)
cg13659914	NOTCH1	9	139420642	rs35116034	9	139421837	T	C	0.144135	0.00568328	0.0169168	0.736905	-0.317872	0.0469626	1.3e-11	-0.0178791	0.0532844	0.737217	0.737217	0.95747	0.252626	10	0.98(0.88 - 1.09)
cg13662569	SORBS2	4	186577902	rs60131767	4	186703959	A	G	0.469185	0.022032	0.0122697	0.0725513	0.206841	0.0328127	2.91e-10	0.106517	0.0616792	0.0841776	0.0841776	0.547426	0.74869	18	1.11(0.99 - 1.26)
cg13673960	TACC3	4	1742301	rs115285310	4	1721002	T	C	0.156064	-0.00450824	0.0223522	0.840158	-0.899768	0.0363136	1.56e-135	0.00501045	0.024843	0.840163	0.312609	0.97728	0.613935	20	1.01(0.96 - 1.06)
cg13676215	AHR	7	17337976	rs10247158	7	17325168	T	A	0.133201	-0.03813	0.018804	0.0425847	0.418953	0.046934	4.4e-19	-0.0910125	0.0460268	0.0479985	0.16557	0.445367	0.418744	20	0.91(0.83 - 1.00)
cg13691961	DUSP6	12	89743281	rs2126606	12	89674799	C	T	0.387674	0.0100348	0.0123874	0.417893	0.249674	0.0329181	3.33e-14	0.0401916	0.0498964	0.420531	0.420531	0.851493	0.996555	12	1.04(0.94 - 1.15)
cg13693652	CLCA2	1	86888629	rs77273170	1	86883459	T	G	0.05666	0.0161783	0.0326955	0.620729	-1.93292	0.0544146	2.25e-276	-0.00836989	0.0169168	0.620763	0.244998	0.925512	0.335979	20	0.99(0.96 - 1.03)
cg13697378	DIRAS3	1	68512845	rs10889724	1	68364893	G	C	0.307157	0.000991781	0.0145056	0.945489	0.255865	0.0367319	3.27e-12	0.00387619	0.0566952	0.945492	0.853418	0.99123	0.776228	20	1.00(0.90 - 1.12)
cg13702953	KNDC1	10	135017217	rs9419022	10	135013371	T	C	0.43837	0.00148382	0.0123802	0.904599	-0.91401	0.026991	2.29e-251	-0.00162342	0.013545	0.904599	0.510405	0.985208	0.70483	20	1.00(0.97 - 1.03)
cg13703021	RAF1	3	12706165	rs9823121	3	12707277	T	C	0.333996	0.0156484	0.012927	0.226079	0.260987	0.0355356	2.07e-13	0.0599585	0.0501994	0.232319	0.232319	0.735676	0.00285444	20	1.06(0.96 - 1.17)
cg13707729	FGFR2	10	123326490	rs1896422	10	123210812	G	A	0.481113	-0.0104393	0.0122638	0.394642	0.832771	0.0288033	8.35e-184	-0.0125356	0.0147329	0.394847	0.362324	0.842516	0.23676	20	0.99(0.96 - 1.02)
cg13708645	KDM2B	12	121974305	rs4980986	12	121914808	T	A	0.44831	0.0172766	0.012408	0.163809	0.546594	0.0311705	7.66e-69	0.0316077	0.022772	0.165135	0.129436	0.676858	0.862624	20	1.03(0.99 - 1.08)
cg13724812	TGFBR2	3	30689835	rs891592	3	30690315	C	T	0.121272	0.00152166	0.0192477	0.936987	0.584957	0.0460094	4.95e-37	0.00260132	0.0329051	0.936989	0.844586	0.990385	0.442687	20	1.00(0.94 - 1.07)
cg13729548	ITPK1	14	93405937	rs74074511	14	93406160	A	G	0.0984095	0.025222	0.0163096	0.121996	-1.21416	0.0442448	8.68e-166	-0.0207732	0.0134541	0.122588	0.195231	0.622593	0.032085	20	0.98(0.95 - 1.01)
cg13730105	TLR4	9	120466837	rs16906010	9	120447687	G	A	0.0506958	-0.00606041	0.0300581	0.840211	-0.386532	0.064056	1.6e-09	0.0156789	0.0778069	0.840299	0.840299	0.97728	0.741769	16	1.02(0.87 - 1.18)
cg13730358	STK32C	10	134054797	rs2492648	10	134109409	A	G	0.421471	0.0120989	0.0125946	0.336732	0.466092	0.0325659	1.83e-46	0.0259582	0.0270825	0.337818	0.483354	0.811145	0.435779	20	1.03(0.97 - 1.08)
cg13752114	MUC4	3	195489708	rs2641716	3	195487191	A	G	0.284294	-0.00275717	0.0133102	0.835895	-1.229	0.0236866	0	0.00224343	0.0108302	0.835896	0.142984	0.977011	0.334762	20	1.00(0.98 - 1.02)
cg13762486	RPTOR	17	78923150	rs4969231	17	78921117	T	C	0.305169	0.0171794	0.0138365	0.214384	0.265918	0.0356028	8.08e-14	0.0646042	0.052747	0.220653	0.220653	0.727026	0.665091	17	1.07(0.96 - 1.18)
cg13765368	KCNJ12	17	21280740	rs12945438	17	21259108	T	C	0.497018	-0.000484283	0.0122485	0.968461	-0.372771	0.0330332	1.56e-29	0.00129914	0.0328581	0.968461	0.847454	0.995073	0.797173	20	1.00(0.94 - 1.07)
cg13769004	HSPA5	9	128004122	rs460269	9	127951582	C	G	0.445328	-0.0230584	0.0132565	0.0819639	0.18558	0.0308413	1.77e-09	-0.124251	0.0743576	0.0947239	0.0947239	0.573581	0.0910211	20	0.88(0.76 - 1.02)
cg13782615	STIM1	11	4079556	rs2959068	11	4077048	T	A	0.455268	0.0197199	0.0122804	0.108317	-0.423042	0.0327088	2.91e-38	-0.0466145	0.0292517	0.111033	0.111033	0.604724	0.742516	20	0.95(0.90 - 1.01)
cg13782919	SYK	9	93588842	rs1333634	9	93567503	A	T	0.484095	0.0219096	0.0124373	0.0781362	-0.188539	0.0324621	6.32e-09	-0.116207	0.0689341	0.0918404	0.0918404	0.567088	0.170575	20	0.89(0.78 - 1.02)
cg13785123	ENO1	1	8931135	rs7540170	1	8928811	T	C	0.245527	0.0152246	0.0141339	0.281405	-0.344962	0.0353787	1.83e-22	-0.0441342	0.0412216	0.284324	0.284324	0.772435	0.572503	20	0.96(0.88 - 1.04)
cg13798585	MAD1L1	7	1980479	rs34021847	7	2037761	A	G	0.346918	0.0105492	0.0131911	0.423872	-0.377128	0.0331965	6.58e-30	-0.0279725	0.0350643	0.425017	0.704367	0.854398	0.722961	20	0.97(0.91 - 1.04)
cg13817265	SOX5	12	24104357	rs11047169	12	24104530	A	T	0.240557	-0.0090566	0.0146324	0.535955	-0.233772	0.0370125	2.68e-10	0.0387411	0.0628924	0.537901	0.537901	0.899872	0.45983	20	1.04(0.92 - 1.18)
cg13827209	TGFBR1	9	101912842	rs10819639	9	101894361	G	T	0.237575	0.000852894	0.0153148	0.955588	-0.281618	0.0356609	2.85e-15	-0.00302854	0.0543827	0.955589	0.955589	0.992759	0.463353	9	1.00(0.90 - 1.11)
cg13829089	TNFSF13	17	7460690	rs12935848	17	7457791	C	T	0.389662	-0.00240198	0.0125018	0.84764	-0.351495	0.0339633	4.22e-25	0.00683362	0.0355737	0.847666	0.401517	0.978489	0.275497	20	1.01(0.94 - 1.08)
cg13829104	TBX3	12	115118806	rs515746	12	115118997	G	A	0.481113	0.0134841	0.0123993	0.276821	-0.246321	0.0332376	1.25e-13	-0.0547421	0.0508771	0.281942	0.281942	0.771427	0.757063	14	0.95(0.86 - 1.05)
cg13829625	SIN3B	19	16989699	rs75693448	19	16995072	T	C	0.110338	0.0196339	0.0182963	0.283223	-1.714	0.0332166	0	-0.011455	0.010677	0.283327	0.131736	0.771436	0.177454	20	0.99(0.97 - 1.01)
cg13831388	RPTOR	17	78857859	rs2016817	17	78859004	T	C	0.252485	-0.0234628	0.0147962	0.1128	0.643046	0.0338024	1.09e-80	-0.036487	0.0230893	0.114049	0.546623	0.610069	0.442856	20	0.96(0.92 - 1.01)
cg13837335	SMARCA2	9	2191798	rs4741651	9	2194030	T	C	0.11332	-0.000943548	0.0181425	0.958523	0.275347	0.0452119	1.13e-09	-0.00342676	0.0658919	0.958524	0.958524	0.993103	0.173265	15	1.00(0.88 - 1.13)
cg13839957	CHD5	1	6165483	rs1883768	1	6165419	T	C	0.119284	-0.00978835	0.0175995	0.578093	1.29073	0.0408012	1.23e-219	-0.00758355	0.0136374	0.578152	0.0945454	0.914001	0.336208	20	0.99(0.97 - 1.02)
cg13844787	KDM4C	9	6731623	rs62566462	9	6728257	T	C	0.127237	-0.000935223	0.0185795	0.959854	-0.346426	0.048656	1.08e-12	0.00269964	0.0536333	0.959855	0.959855	0.993583	0.982363	20	1.00(0.90 - 1.11)
cg13849825	CCNB1	5	68461940	rs353656	5	68468761	T	C	0.459245	-0.00564606	0.012417	0.649322	-0.18456	0.031453	4.42e-09	0.030592	0.0674805	0.6503	0.6503	0.935675	0.374045	20	1.03(0.90 - 1.18)
cg13856295	NOTCH1	9	139396418	rs3124594	9	139396408	G	A	0.532803	0.0145116	0.0123152	0.238658	0.659212	0.0310666	6.34e-100	0.0220136	0.0187105	0.239381	0.0601954	0.739156	0.20814	20	1.02(0.99 - 1.06)
cg13858685	TEAD4	12	3085618	rs12296291	12	3085803	G	T	0.16998	0.0103127	0.0164809	0.531488	0.264605	0.0406004	7.16e-11	0.0389739	0.0625713	0.533369	0.533369	0.898707	0.00439802	14	1.04(0.92 - 1.18)
cg13861904	NOTCH1	9	139428006	rs11145770	9	139427066	T	C	0.361829	-0.0264909	0.0123934	0.0325573	0.641146	0.0306479	3.54e-97	-0.041318	0.0194307	0.0334675	0.188645	0.381799	0.417416	17	0.96(0.92 - 1.00)
cg13880654	KDM4C	9	6779450	rs2779736	9	6779505	T	G	0.220676	0.00466941	0.0144041	0.745808	-0.654376	0.0352905	9.37e-77	-0.00713567	0.0220153	0.745845	0.855758	0.959582	0.8008	20	0.99(0.95 - 1.04)
cg13891121	ITPR2	12	26987045	rs11048709	12	26985893	A	G	0.199801	-0.0102437	0.0165786	0.53665	-0.382387	0.0406297	4.89e-21	0.0267888	0.0434489	0.537525	0.537525	0.899872	0.475825	20	1.03(0.94 - 1.12)
cg13907973	IRF1	5	131825843	rs2548998	5	131832514	G	A	0.466203	0.0246304	0.0123113	0.0454319	0.965818	0.0259271	1.01e-303	0.0255021	0.0127654	0.0457433	0.163226	0.435134	0.191892	20	1.03(1.00 - 1.05)
cg13920367	CDH1	16	68771035	rs12921546	16	68780069	A	G	0.280318	0.00716691	0.0142139	0.614108	0.988169	0.0320671	1.62e-208	0.00725272	0.014386	0.614155	0.0338838	0.923967	0.0672261	20	1.01(0.98 - 1.04)
cg13924604	TERT	5	1286259	rs2736100	5	1286516	A	C	0.500994	0.00331248	0.0122425	0.78672	0.178486	0.032196	2.96e-08	0.0185588	0.0686726	0.786968	0.786968	0.967423	0.868229	7	1.02(0.89 - 1.17)
cg13926569	PAPSS2	10	89418898	rs2145818	10	89418988	T	A	0.410537	-0.0239908	0.012622	0.0573396	0.571164	0.031469	1.28e-73	-0.0420033	0.0222196	0.0587077	0.215884	0.479398	0.386552	20	0.96(0.92 - 1.00)
cg13935009	CDK18	1	205497713	rs7531230	1	205498021	T	C	0.402584	0.0112216	0.0123959	0.365324	-0.611349	0.0322351	3.3e-80	-0.0183555	0.0202994	0.36587	0.686667	0.829726	0.729522	20	0.98(0.94 - 1.02)
cg13939978	HOPX	4	57522881	rs6817685	4	57526229	T	A	0.5	-0.00739345	0.0124026	0.551094	-0.329983	0.0323222	1.8e-24	0.0224056	0.0376496	0.551772	0.551772	0.905384	0.0797198	13	1.02(0.95 - 1.10)
cg13940908	CHD5	1	6227927	rs59897217	1	6236406	T	A	0.0526839	0.0181659	0.0349009	0.602715	-0.372276	0.066284	1.95e-08	-0.0487969	0.0941518	0.604264	0.604264	0.920876	0.823276	12	0.95(0.79 - 1.15)
cg13951862	NOTCH1	9	139425582	rs11145770	9	139427066	T	C	0.361829	-0.0264909	0.0123934	0.0325573	0.750764	0.0295432	1.84e-142	-0.0352853	0.016566	0.0331733	0.0604344	0.380546	0.356935	15	0.97(0.93 - 1.00)
cg13963658	MAPK12	22	50697503	rs111925803	22	50719976	T	C	0.261431	0.0249199	0.0139363	0.0737552	-0.224077	0.035829	4e-10	-0.111212	0.0646865	0.0855711	0.0855711	0.551357	0.881626	20	0.89(0.79 - 1.02)
cg13974534	FXN	9	71652532	rs7043526	9	71708485	G	C	0.195825	0.00436715	0.014832	0.768421	0.260533	0.0398682	6.37e-11	0.0167623	0.0569871	0.768649	0.768649	0.964619	0.393965	20	1.02(0.91 - 1.14)
cg13983052	MDC1	6	30685120	rs114834243	6	30429273	A	G	0.0129225	-0.622986	0.183321	0.000677976	1.98557	0.179541	1.98e-28	-0.313757	0.0965875	0.00116045	0.00116045	0.0417688	4.31e-06	20	0.73(0.60 - 0.88)
cg13996750	NOTCH1	9	139419958	rs3124603	9	139410177	C	T	0.388668	-0.00222344	0.0123658	0.857305	0.348109	0.0329762	4.75e-26	-0.00638719	0.0355279	0.857326	0.928353	0.979039	0.292513	20	0.99(0.93 - 1.07)
cg13997788	EPAS1	2	46593223	rs6743991	2	46583235	A	C	0.529821	0.00485694	0.0123449	0.693997	-0.179616	0.0314355	1.1e-08	-0.0270407	0.0688923	0.694683	0.694683	0.947149	0.560796	20	0.97(0.85 - 1.11)
cg14003231	ITPR3	6	33640908	rs12212284	6	33640874	A	T	0.219682	0.0990962	0.0132547	7.64e-14	1.07103	0.0366921	2.63e-187	0.0925246	0.0127752	4.4e-13	1.36e-21	7.67e-11	9.96e-10	20	1.10(1.07 - 1.12)
cg14012925	CUX1	7	101556907	rs4073362	7	101523865	T	G	0.125249	-0.000428038	0.0148983	0.977079	0.494113	0.044754	2.43e-28	-0.000866275	0.0301517	0.977079	0.765692	0.996636	0.824027	20	1.00(0.94 - 1.06)
cg14022057	DPP4	2	162930175	rs1861978	2	162929709	G	T	0.333996	-0.00395664	0.0144552	0.784302	0.57846	0.0323556	1.74e-71	-0.00683996	0.024992	0.784326	0.115086	0.96732	0.0169775	20	0.99(0.95 - 1.04)
cg14022570	CKB	14	103989629	rs17679259	14	103895302	G	A	0.124254	-0.0192043	0.018577	0.301245	0.299371	0.0465534	1.27e-10	-0.0641488	0.0628501	0.307414	0.307414	0.790888	0.550221	13	0.94(0.83 - 1.06)
cg14032856	PLA2R1	2	160839557	rs58354887	2	160927112	T	C	0.404573	0.0175677	0.0122747	0.152369	0.23415	0.0330908	1.48e-12	0.0750275	0.0534839	0.160675	0.133565	0.670399	0.00946739	20	1.08(0.97 - 1.20)
cg14039779	DUSP3	17	41857714	rs2079006	17	41865745	G	C	0.311133	0.00481248	0.0141637	0.734025	-0.226842	0.0357217	2.15e-10	-0.0212152	0.062528	0.734391	0.734391	0.95702	0.7847	19	0.98(0.87 - 1.11)
cg14044167	NDRG1	8	134271505	rs2233327	8	134271506	A	G	0.168986	-0.0147711	0.0146095	0.311987	-1.53894	0.0251914	0	0.00959821	0.0094945	0.312053	0.223886	0.795334	0.546745	20	1.01(0.99 - 1.03)
cg14065526	NOTCH1	9	139406352	rs3124599	9	139403770	A	G	0.0864811	-0.0047166	0.0187566	0.801456	-1.11347	0.0778656	2.19e-46	0.00423597	0.0168479	0.801486	0.801486	0.970216	0.142966	5	1.00(0.97 - 1.04)
cg14082739	NEK6	9	127025282	rs74899657	9	127083592	G	C	0.0238569	-0.0448342	0.0365699	0.220204	-1.06275	0.112997	5.2e-21	0.0421869	0.0347017	0.224099	0.000202717	0.729497	NA	NA	1.04(0.97 - 1.12)
cg14099938	KNDC1	10	135038107	rs12784431	10	135037575	A	G	0.44831	0.0115982	0.0124524	0.351645	0.325953	0.0325082	1.16e-23	0.0355824	0.0383675	0.353714	0.353714	0.821495	0.253913	20	1.04(0.96 - 1.12)
cg14102988	LPAR1	9	113801337	rs4576485	9	113815164	G	A	0.16501	-0.00917329	0.0152488	0.547457	-0.414061	0.0453604	6.96e-20	0.0221545	0.0369073	0.548325	0.548325	0.904057	0.622801	14	1.02(0.95 - 1.10)
cg14120075	TFDP1	13	114268127	rs117934569	13	114207444	A	G	0.00894632	-0.0327339	0.10267	0.749858	-1.0546	0.169584	5.01e-10	0.0310391	0.0974821	0.750175	0.750175	0.960177	0.767741	5	1.03(0.85 - 1.25)
cg14126601	EIF2AK2	2	37384708	rs12994023	2	37385057	T	C	0.410537	-0.00875369	0.0123082	0.476955	-0.465483	0.0328401	1.32e-45	0.0188056	0.0264751	0.477509	0.741685	0.878502	0.657753	20	1.02(0.97 - 1.07)
cg14141399	HAS1	19	52228048	rs4802856	19	52225767	T	C	0.314115	0.0201914	0.013969	0.148333	-0.285337	0.0352212	5.44e-16	-0.0707633	0.0497293	0.154745	0.154745	0.664023	0.89489	20	0.93(0.85 - 1.03)
cg14150666	CXCR2	2	218991310	rs4674260	2	219002376	T	C	0.493042	-0.0136999	0.0123542	0.267462	-0.885382	0.0274768	8.44e-228	0.0154734	0.0139618	0.267745	0.277946	0.763172	0.230712	20	1.02(0.99 - 1.04)
cg14155397	MAP2K1	15	66678782	rs12906194	15	66729877	A	G	0.107356	0.00829942	0.0225362	0.712672	-1.0748	0.0595914	1.01e-72	-0.00772181	0.0209721	0.712729	0.752691	0.950483	0.667833	20	0.99(0.95 - 1.03)
cg14159036	MAD1L1	7	2138813	rs745528	7	2133814	G	A	0.26839	0.00558937	0.0138277	0.686054	-0.252297	0.0358536	1.97e-12	-0.0221539	0.0548976	0.686543	0.686543	0.944908	0.0407045	20	0.98(0.88 - 1.09)
cg14161821	KDM4C	9	6955559	rs7868655	9	6951869	T	C	0.351889	-0.00886186	0.0138191	0.521343	0.459077	0.0335908	1.6e-42	-0.0193036	0.030135	0.521801	0.521801	0.895307	0.19856	20	0.98(0.92 - 1.04)
cg14163311	RASSF5	1	206729553	rs34167199	1	206727435	T	C	0.250497	0.00580412	0.015858	0.714361	0.591283	0.0392221	2.36e-51	0.00981615	0.0268276	0.714441	0.714441	0.95105	0.0863065	20	1.01(0.96 - 1.06)
cg14171527	CBS	21	44473840	rs2839616	21	44425399	C	T	0.407555	0.00593945	0.0122993	0.62916	-0.186262	0.03382	3.64e-08	-0.0318876	0.0662857	0.630471	0.630471	0.928947	0.505049	20	0.97(0.85 - 1.10)
cg14178775	NOTCH1	9	139401589	rs11145764	9	139400406	T	C	0.456262	0.0243463	0.0122983	0.0477431	0.417803	0.0306189	2.15e-42	0.0582723	0.0297438	0.0500968	0.0500968	0.451329	0.486801	20	1.06(1.00 - 1.12)
cg14181355	MAST1	19	12984996	rs3745647	19	13002384	C	T	0.0477137	-0.00029424	0.0506644	0.995366	-0.448517	0.0820388	4.57e-08	0.000656029	0.11296	0.995366	0.995366	0.998843	0.955782	10	1.00(0.80 - 1.25)
cg14184729	AKT1	14	105238773	rs4983384	14	105208057	T	C	0.327038	-0.0139477	0.012706	0.272324	0.371738	0.033471	1.17e-28	-0.0375203	0.0343465	0.274656	0.274656	0.767064	0.0812423	20	0.96(0.90 - 1.03)
cg14185918	KLF4	9	110249966	rs1319974	9	111427977	C	A	0.355865	0.00506672	0.0130404	0.697616	-0.859683	0.0283547	6.46e-202	-0.00589371	0.0151701	0.69764	0.789691	0.947468	0.962241	20	0.99(0.97 - 1.02)
cg14199261	CDK6	7	92313449	rs2079146	7	92331695	C	T	0.112326	-0.0207712	0.0171512	0.225871	0.796386	0.0520198	6.63e-53	-0.0260818	0.0216036	0.22732	0.521221	0.731558	0.97402	20	0.97(0.93 - 1.02)
cg14211055	MCM3AP	21	47704251	rs11700398	21	47716552	G	A	0.392644	-0.00741599	0.0126393	0.557378	0.274301	0.032782	5.89e-17	-0.027036	0.0461914	0.558344	0.558344	0.907441	0.451412	20	0.97(0.89 - 1.07)
cg14217861	NOTCH1	9	139426233	rs11145770	9	139427066	T	C	0.361829	-0.0264909	0.0123934	0.0325573	0.955086	0.026325	3.28e-288	-0.0277367	0.0129987	0.0328591	0.111109	0.37883	0.464986	16	0.97(0.95 - 1.00)
cg14225168	NOTCH1	9	139403827	rs3124599	9	139403770	A	G	0.0864811	-0.0047166	0.0187566	0.801456	0.623999	0.0772181	6.42e-16	-0.00755866	0.0300732	0.80155	0.80155	0.970263	0.787623	6	0.99(0.94 - 1.05)
cg14228300	IGFBP3	7	45961074	rs1496499	7	45979023	G	T	0.459245	0.00741189	0.0125938	0.556173	-0.426127	0.0325854	4.44e-39	-0.0173936	0.029584	0.556573	0.718728	0.906781	0.620402	20	0.98(0.93 - 1.04)
cg14240223	NOTCH1	9	139429185	rs10870084	9	139458533	C	T	0.0705765	-0.0183775	0.0288791	0.524542	0.373991	0.0565751	3.83e-11	-0.0491389	0.0775757	0.526452	0.526452	0.8964	0.382433	8	0.95(0.82 - 1.11)
cg14245135	SPOP	17	47755742	rs8067844	17	47755741	T	G	0.0705765	-0.00335583	0.0285686	0.906491	-0.692464	0.0578659	5.31e-33	0.00484622	0.0412585	0.906496	0.801237	0.985254	0.749727	8	1.00(0.93 - 1.09)
cg14266248	ASPH	8	62606211	rs2350923	8	62605259	C	T	0.295229	0.028755	0.0125655	0.0221137	0.238161	0.0345559	5.5e-12	0.120738	0.0555929	0.0298693	0.0936017	0.363236	0.18182	20	1.13(1.01 - 1.26)
cg14267862	MCRS1	12	49952407	rs13906	12	49952394	T	C	0.11332	-0.0246073	0.0179614	0.170684	-0.60262	0.0496929	7.61e-34	0.0408339	0.0299951	0.173403	0.373177	0.683889	0.0193742	20	1.04(0.98 - 1.10)
cg14273083	TP53I3	2	24306495	rs78861366	2	24354428	G	A	0.217694	0.00312025	0.0173047	0.856907	-0.470926	0.0398581	3.26e-32	-0.00662578	0.0367504	0.856924	0.856924	0.978942	0.37732	20	0.99(0.92 - 1.07)
cg14274357	AKT1	14	105251402	rs2498784	14	105264963	A	G	0.0904573	-0.0437976	0.0240272	0.0683285	-1.23566	0.0560572	1.12e-107	0.0354446	0.0195111	0.0692733	0.287024	0.509678	0.369225	20	1.04(1.00 - 1.08)
cg14280382	NTN4	12	96094182	rs11108210	12	96112433	T	C	0.219682	-0.000997422	0.0168223	0.95272	0.305633	0.0398101	1.62e-14	-0.00326346	0.0550425	0.952721	0.952721	0.992147	0.190568	20	1.00(0.89 - 1.11)
cg14283783	FLT1	13	29069941	rs78197769	13	29022396	G	A	0.0218688	0.105416	0.0410783	0.0102813	-1.65465	0.0971763	5.15e-65	-0.0637088	0.0251063	0.0111627	0.0477122	0.215819	0.0228091	9	0.94(0.89 - 0.99)
cg14303017	NOTCH1	9	139428880	rs11145770	9	139427066	T	C	0.361829	-0.0264909	0.0123934	0.0325573	0.431777	0.0325851	4.47e-40	-0.0613532	0.0290743	0.0348393	0.106938	0.388593	0.300849	16	0.94(0.89 - 1.00)
cg14312578	HAS1	19	52217388	rs2167418	19	52204942	A	G	0.181909	0.00754884	0.0161435	0.640065	-0.252694	0.0381008	3.31e-11	-0.0298734	0.0640441	0.640893	0.640893	0.932211	0.867449	10	0.97(0.86 - 1.10)
cg14318858	CPT1C	19	50204862	rs112384921	19	50201906	A	C	0.161034	0.000457444	0.0186795	0.980463	-1.20885	0.0372373	3.51e-231	-0.000378414	0.0154523	0.980463	0.0564281	0.996759	0.013099	20	1.00(0.97 - 1.03)
cg14321269	XAF1	17	6658198	rs73356218	17	6656485	A	G	0.0477137	0.0272987	0.0202961	0.178618	-0.659195	0.0849577	8.55e-15	-0.0414121	0.0312484	0.185086	0.350425	0.696401	0.872309	15	0.96(0.90 - 1.02)
cg14323210	FASTK	7	150778255	rs2303939	7	150773072	C	G	0.466203	-0.0166032	0.012307	0.177309	-0.392529	0.0314472	9.34e-36	0.042298	0.0315357	0.179831	0.179831	0.691025	0.148805	20	1.04(0.98 - 1.11)
cg14343513	RPTOR	17	78753273	rs4969246	17	78740579	G	A	0.10835	-0.0108062	0.0214795	0.614898	0.822691	0.0486608	4.02e-64	-0.0131352	0.0261204	0.615055	0.970451	0.924049	0.397192	20	0.99(0.94 - 1.04)
cg14349538	IRF5	7	128577651	rs3757387	7	128576086	C	T	0.454274	0.0842688	0.0123269	8.13e-12	-0.322449	0.0333631	4.25e-22	-0.26134	0.0468255	2.39e-08	2.39e-08	2.33e-06	0.00162325	20	0.77(0.70 - 0.84)
cg14364472	NOTCH1	9	139394549	rs4880054	9	139394573	G	T	0.457256	0.0213941	0.0124637	0.0860682	0.85345	0.0290187	4.05e-190	0.0250678	0.0146288	0.0866028	0.194989	0.554231	0.252904	20	1.03(1.00 - 1.06)
cg14372324	TPX2	20	30347798	rs11698833	20	30347798	T	C	0.055666	-0.0918132	0.0532015	0.08439	-2.61405	0.0540617	0	0.035123	0.0203651	0.0845878	0.00235736	0.548807	0.258322	20	1.04(1.00 - 1.08)
cg14381677	KDM5B	1	202778618	rs6675610	1	202783288	G	A	0.284294	0.0279767	0.0138682	0.0436614	-0.629586	0.0333697	2.13e-79	-0.0444367	0.0221531	0.0448676	0.249558	0.431525	0.443764	20	0.96(0.92 - 1.00)
cg14394939	BTG3	21	18983396	rs243589	21	19154859	C	T	0.517893	-0.0155882	0.0122428	0.202928	0.205496	0.0318707	1.13e-10	-0.0758564	0.0607273	0.211617	0.211617	0.720015	0.155191	4	0.93(0.82 - 1.04)
cg14396066	PTK2	8	142010253	rs62521953	8	141988944	G	A	0.486083	0.000720236	0.0122688	0.953187	0.198421	0.032574	1.12e-09	0.00362984	0.0618351	0.95319	0.95319	0.992252	0.483683	20	1.00(0.89 - 1.13)
cg14405813	HIPK2	7	139414573	rs141212865	7	139404666	C	A	0.213718	-0.0320919	0.0149875	0.0322543	-0.521955	0.0406496	9.75e-38	0.0614841	0.0291107	0.0346797	0.0645599	0.388278	0.180028	20	1.06(1.00 - 1.13)
cg14410018	TOP3A	17	18177546	rs4925157	17	18173137	A	G	0.0974155	-0.00868812	0.0201762	0.66675	0.432592	0.048451	4.32e-19	-0.0200839	0.0466945	0.667114	0.667114	0.940238	0.666536	20	0.98(0.89 - 1.07)
cg14410964	NOTCH1	9	139427106	rs13290979	9	139425634	G	A	0.352883	-0.00300635	0.0127211	0.813178	-0.252869	0.0329589	1.69e-14	0.011889	0.050331	0.813265	0.813265	0.972017	0.0649824	8	1.01(0.92 - 1.12)
cg14418756	STK32C	10	134043618	rs10870273	10	134046136	A	G	0.247515	0.0120577	0.0138901	0.385351	0.706322	0.0357944	1.13e-86	0.0170711	0.0196844	0.385811	0.0730172	0.83953	0.12864	20	1.02(0.98 - 1.06)
cg14427694	GGCT	7	30544570	rs137972357	7	28588245	G	A	0.00497018	-0.0201996	0.0636557	0.750996	0.928918	0.149015	4.55e-10	-0.0217453	0.0686154	0.751308	0.751308	0.960312	0.342926	4	0.98(0.86 - 1.12)
cg14429427	LPAR1	9	113785563	rs723592	9	113783488	A	G	0.427435	-0.00154408	0.0130319	0.905684	0.219066	0.0329819	3.09e-11	-0.00704847	0.0594979	0.905699	0.905699	0.985254	0.707812	13	0.99(0.88 - 1.12)
cg14440600	CPT1C	19	50193021	rs12984428	19	50199616	A	G	0.419483	-0.0131763	0.0127599	0.301775	0.296217	0.0338758	2.25e-18	-0.044482	0.0433756	0.305124	0.0775568	0.789158	0.0619284	18	0.96(0.88 - 1.04)
cg14452121	CTNNAL1	9	111776163	rs7776	9	111782531	G	T	0.261431	-0.0102146	0.0156969	0.515214	0.412947	0.0367068	2.32e-29	-0.0247359	0.0380755	0.515916	0.865837	0.893749	0.679455	20	0.98(0.91 - 1.05)
cg14476101	PHGDH	1	120255992	rs11583993	1	120255370	A	G	0.112326	0.00702776	0.021968	0.749037	-1.01707	0.0526026	2.73e-83	-0.00690982	0.0216023	0.74907	0.317689	0.959819	0.0974409	20	0.99(0.95 - 1.04)
cg14479303	NOTCH1	9	139402887	rs3124598	9	139403554	T	C	0.419483	-0.0236423	0.0122654	0.0539098	-0.414647	0.0313872	7.61e-40	0.0570179	0.0298935	0.0564735	0.0616815	0.47229	0.656622	20	1.06(1.00 - 1.12)
cg14494090	KNDC1	10	134972969	rs3008363	10	135040283	G	A	0.44334	-0.013322	0.0122872	0.278268	0.252166	0.0326195	1.07e-14	-0.0528303	0.0492035	0.282953	0.605236	0.771436	0.117646	20	0.95(0.86 - 1.04)
cg14499797	SOX4	6	21594038	rs72841077	6	20042320	G	A	0.0149105	0.0527779	0.0428528	0.218095	0.871784	0.127806	9.03e-12	0.0605401	0.0499501	0.225508	0.225508	0.730095	NA	NA	1.06(0.96 - 1.17)
cg14505161	GGCT	7	30544458	rs137972357	7	28588245	G	A	0.00497018	-0.0201996	0.0636557	0.750996	0.898465	0.147192	1.03e-09	-0.0224823	0.0709451	0.751321	0.751321	0.960312	0.429864	4	0.98(0.85 - 1.12)
cg14515812	RAP1GAP	1	21978863	rs2625408	1	21979230	C	T	0.371769	0.0100408	0.0124333	0.419336	-0.582768	0.0317191	2.17e-75	-0.0172295	0.0213555	0.419785	0.964047	0.851106	0.487709	20	0.98(0.94 - 1.02)
cg14518209	SPARC	5	151066268	rs4958281	5	151066598	T	C	0.0437376	0.025859	0.0295715	0.381869	0.89599	0.0767923	1.86e-31	0.0288608	0.0330968	0.383202	0.229547	0.8386	0.134474	20	1.03(0.96 - 1.10)
cg14518907	EHMT2	6	31860292	rs589428	6	31848220	T	G	0.27833	-0.00904151	0.0128044	0.48011	-0.438281	0.0325677	2.78e-41	0.0206295	0.0292553	0.480714	1.79e-11	0.879358	3.72e-16	20	1.02(0.96 - 1.08)
cg14526021	CUX1	7	101512931	rs4729758	7	101520023	G	A	0.399602	-0.015987	0.0125115	0.201325	-0.447296	0.0329209	4.78e-42	0.0357414	0.0280948	0.203312	0.389478	0.712511	0.495744	20	1.04(0.98 - 1.10)
cg14537179	SLC31A2	9	115915892	rs7852229	9	115915008	G	T	0.475149	0.00481455	0.0123436	0.696504	-0.296233	0.0310924	1.61e-21	-0.0162526	0.0417035	0.696745	0.873202	0.947468	0.841901	20	0.98(0.91 - 1.07)
cg14539179	VENTX	10	135051149	rs2980709	10	135047809	A	G	0.45328	0.00901911	0.0124764	0.469745	0.451777	0.0322965	1.83e-44	0.0199636	0.0276531	0.470337	0.316661	0.874628	0.479791	20	1.02(0.97 - 1.08)
cg14550559	HDAC4	2	240039617	rs3791414	2	240032214	T	C	0.180915	-0.0290228	0.0163537	0.0759486	-0.430592	0.04208	1.42e-24	0.0674021	0.0385465	0.0803619	0.0803619	0.538341	0.0452784	20	1.07(0.99 - 1.15)
cg14563260	LPAR1	9	113801320	rs4576485	9	113815164	G	A	0.16501	-0.00917329	0.0152488	0.547457	-0.641367	0.0450095	4.51e-46	0.0143027	0.0237967	0.547814	0.637155	0.903981	0.553337	20	1.01(0.97 - 1.06)
cg14573876	MAP2K2	19	4105153	rs62132097	19	4083708	T	C	0.0526839	-0.000690045	0.0249103	0.9779	0.605695	0.0827631	2.51e-13	-0.00113926	0.0411271	0.977901	0.977901	0.996636	0.0425073	19	1.00(0.92 - 1.08)
cg14579118	BLVRA	7	43797547	rs849165	7	43827414	A	G	0.476143	0.0118865	0.0122776	0.332972	-0.370985	0.0308297	2.37e-33	-0.0320404	0.0332015	0.334531	0.569119	0.809443	0.336984	20	0.97(0.91 - 1.03)
cg14581475	MMP9	20	44643110	rs1888235	20	44623967	T	C	0.171968	0.0186826	0.0167848	0.26568	0.880223	0.0420387	2.39e-97	0.0212248	0.0190957	0.266354	0.184474	0.761835	0.00277774	20	1.02(0.98 - 1.06)
cg14588638	EWSR1	22	29665400	rs72547435	22	29683558	T	A	0.0705765	-0.0122087	0.0270759	0.652057	-0.426923	0.0619897	5.7e-12	0.028597	0.0635568	0.652751	0.652751	0.936396	0.207074	20	1.03(0.91 - 1.17)
cg14597504	MAD1L1	7	1890831	rs10260968	7	1889773	G	A	0.400596	0.0168646	0.0123691	0.172742	0.525003	0.032039	2.39e-60	0.0321229	0.0236415	0.174226	0.150393	0.685013	0.621201	20	1.03(0.99 - 1.08)
cg14600877	RPTOR	17	78922220	rs7225525	17	78928792	T	C	0.407555	-0.0119906	0.0123376	0.331113	-0.627905	0.0317248	3.47e-87	0.0190962	0.0196725	0.331695	0.146863	0.80871	0.189242	20	1.02(0.98 - 1.06)
cg14628274	ACER2	9	19424228	rs10964131	9	19424295	G	A	0.178926	-0.0287982	0.0172476	0.0949801	0.312463	0.0447948	3.05e-12	-0.0921651	0.0567582	0.104414	0.104414	0.594183	0.124343	20	0.91(0.82 - 1.02)
cg14630106	HIPK2	7	139345115	rs9718393	7	139345910	G	C	0.340954	-0.00263896	0.0125938	0.834023	-0.233087	0.0347756	2.05e-11	0.0113218	0.0540569	0.834103	0.834103	0.976744	0.946614	7	1.01(0.91 - 1.12)
cg14633721	PIK3R5	17	8869864	rs12946609	17	8854630	T	A	0.282306	-0.0151493	0.0130083	0.244186	0.35291	0.0357937	6.23e-23	-0.0429268	0.0371164	0.247457	0.410266	0.747521	0.439758	20	0.96(0.89 - 1.03)
cg14636712	MAP2K3	17	21187553	rs28365971	17	21187683	T	G	0.360835	-0.00791144	0.0126751	0.532515	0.349862	0.0343514	2.32e-24	-0.022613	0.0362968	0.533283	0.533283	0.898707	0.961461	20	0.98(0.91 - 1.05)
cg14647957	RPTOR	17	78828243	rs4969282	17	78828266	T	G	0.152087	0.015623	0.0192754	0.417644	-0.628904	0.0431582	4.23e-48	-0.0248416	0.0306966	0.418363	0.615245	0.850991	0.773656	20	0.98(0.92 - 1.04)
[truncated: 1,400 more rows]

## Sheet: Table S2
probeID	ProbeChr	Gene	Probe_bp	topSNP	topSNP_chr	topSNP_bp	A1	A2	Freq	b_GWAS	se_GWAS	p_GWAS	b_eQTL	se_eQTL	p_eQTL	b_SMR	se_SMR	p_SMR	p_SMR_multi	p_HEIDI	nsnp_HEIDI	FDR	OR_SMR	CI_SMR_lower	CI_SMR_upper	ENSEMBL
[truncated: 3,382 more rows]

[truncated: 9 more sheets: Table S3, Table S4, Table S5, Table S6, Table S7, Table S8, Table S9, Table S10, Legends]
